# Supplementary material for: The CTBP2-PCIF1 complex regulates m6Am modification of mRNA in head and neck squamous cell carcinoma
Source: J Clin Invest. 2023 Aug 29;133(20):e170173. doi: 10.1172/JCI170173 (PMC10575729; doi:10.1172/JCI170173)
Supplement: Supporting data values [file jci-133-170173-s010.xlsx]

## Sheet: Fig1
	Figure 1B-C,supplemental Figure1B-E, supplemental Figure 3C-H, and Figure 3I																	Figure 1E-1F,supplemental Figure1F-I, supplemental Figure 3J-O, and Figure 3J
	age	gender	TNM	status	Time	Tumor	LN	stage	grade	IHCscore_p	IHCscore_c	Normal_p	Normal_c				status	time	TMN	Tumor	grade	stage	node	PCIF1_socre	CTBP2_score	gender	age	Normal_p	Normal_c
	62	male	T2N0M0	0	56.6	2	0	2	1	160	124	147	87				1	6	T3N1M0	3	3	3	1	242	179	Female	46	144	85
	45	male	T1NOMO	0	30	1	0	1	1	80	72	98	93				0	9	T4bN1M0	4	3	4	1	73	46	Female	54	95	91
	63	female	T3N0M0	1	39.8	3	0	2	1	155	105	48	43				1	2	T3N2bM0	3	3	3	2	271	129	Male	41	46	41
	53	male	T1N0M0	0	76.8	1	0	1	1	96	55	53	48				0	8	T1N0M0	1	1	1	0	95	24	Female	53	50	46
	29	male	T2N2MO	1	76.2	2	2	2	1	156	176	55	50				0	4	T2N1M0	2	1	2	1	84	83	Female	60	52	56
	46	female	T3N2M0	1	9.57	3	2	2	1	251	105	26	21				1	9	T3N1M0	3	1	3	1	228	199	Male	21	22	27
	56	male	T1NOMO	1	13.23	1	0	1	1	64	70	36	31				0	18	T2N2bM0	2	2	3	2	67	52	Male	74	33	37
	56	male	T1N0M0	-	-	1	0	1	1	34	78	22	17				0	10	T2N2bM0	2	3	3	2	144	140	Male	74	29	23
	50	male	T4NOMO	1	3.27	4	0	3	1	256	168	15	10				1	7	T3N2cM0	3	3	3	2	177	118	Female	75	22	16
	51	male	T4N2M0	0	38.3	4	2	3	1	236	166	8	3				0	33	T1N0M0	1	1	1	0	35	59	Female	47	15	9
	61	male	T1NOMO	0	73.6	1	0	1	1	46	44	6	1				0	39	T4aN1M0	4	3	4	1	91	165	Male	64	13	7
	59	male	T1N0M0	1	10.83	1	0	1	2	240	165	0	0				1	14	T1N2bM0	1	1	3	2	82	48	Female	63	7	15
	62	male	T1N0M0	1	14.9	1	0	1	2	235	120	0	0				0	12	T2N2bM0	2	1	3	2	118	91	Male	59	11	26
	83	male	T1N0M0	0	35	1	0	1	2	145	98	0	0				0	39	T2N2bM0	2	3	3	2	57	67	Male	68	15	39
	64	male	T1NOM0	0	24.23	1	0	1	1	46	48	20	17				0	16	T2N2cM0	2	3	3	2	55	101	Male	60	14	27
	85	male	T1N0M0	0	37.2	1	0	1	2	168	102	60	57				0	43	T2N2M0	2	3	3	2	65	77	Male	49	54	67
	66	male	T1N0M0	1	22.9	1	0	1	1	100	108	75	72				0	12	T2N1M0	2	1	2	1	68	99	Male	51	69	82
	68	male	T1N0M0	0	83.8	1	0	1	1	40	74	72	69				0	12	T2N1M0	2	1	2	1	141	199	Female	68	66	79
	80	female	T1N0M0	0	34.6	1	0	1	2	242	174	36	33				1	3	T3N2M0	3	3	3	2	203	166	Male	52	30	43
	72	male	T1NOMO	1	10	1	0	1	1	78	111	68	65				0	41	T3N2M0	3	3	3	2	137	144	Male	64	62	75
	41	male	T2N0M0	0	2.2	2	0	1	2	264	162	12	9				0	17	T3N2bM0	3	3	3	2	147	102	Male	68	6	29
	35	male	T2N0M0	1	27.67	2	0	1	1	46	32	26	23				1	17	T2N2M0	2	2	3	2	177	187	Male	55	21	43
	47	male	T2N0M0	0	87.4	2	0	1	2	148	176	29	26				1	11	T2N2cM0	2	3	3	2	163	49	Female	32	24	46
	52	male	T2N0M0	0	89	2	0	1	1	70	70	24	21				0	11	T4aN2cM0	4	3	4	2	69	155	Male	43	19	41
	60	male	T2N0M0	0	50.9	2	0	1	1	40	40	58	55				1	8	T4aN2aM0	4	3	4	2	189	105	Male	59	53	58
	61	male	T2N0M0	0	74.3	2	0	1	1	102	88	43	41				1	12	T2N2bM0	2	1	3	2	62	69	Male	40	58	44
	23	female	T2N0M0	0	65.7	2	0	1	1	58	70	56	54				1	35	T2N1M0	2	1	2	1	92	54	Male	32	71	57
	59	female	T2N0M0	0	48.8	2	0	1	1	106	116	64	62				1	12	T2N2M0	2	3	3	2	125	134	Male	64	79	42
	65	female	T2N0M0	0	52.4	2	0	1	1	80	42	70	68				0	28	T2N1M0	2	1	2	1	90	49	Male	56	85	48
	49	male	T2N0M0	0	65.6	2	0	1	2	155	114	85	83				0	33	T3N1M0	3	1	3	1	55	118	Male	66	100	63
	62	male	T2N0M0	0	37	2	0	1	2	168	158	86	84				0	16	T1N2cM0	1	1	3	2	142	122	Female	55	78	64
	65	male	T2N0M0	1	29.43	2	0	1	2	176	56	110	108				1	14	T3N1M0	3	3	3	1	161	169	Male	53	102	8
	61	female	T1N1MO	1	14.73	1	1	1	1	58	64	120	118				0	46	T2N1M0	2	1	2	1	97	50	Male	49	112	18
	46	male	T3N0M0	0	76.4	3	0	2	1	92	88	85	79				0	11	T1N0M0	1	1	1	0	46	75	Male	62	77	44
	68	male	T2N0M0	0	46.7	2	0	1	2	175	116	40	34				0	20	T3N2cM0	3	3	3	2	91	86	Male	60	65	58
	63	male	T3N0M0	1	19.63	3	0	2	1	48	126	42	36				0	8	T4aN3M0	4	3	4	3	201	187	Male	57	78	71
	68	male	T3N0M0	0	55.7	3	0	2	1	48	102	16	10				0	18	T1N0M0	1	1	1	0	42	31	Male	55	54	47
	50	female	T3N0M0	1	21.27	3	0	2	1	134	86	25	19				0	60	T2N0M0	2	3	2	0	89	89	Male	42	33	54
	47	male	T1N0M0	0	69.9	1	0	1	2	130	156	20	14				0	60	T2N0M0	2	1	2	0	42	98	Female	57	105	95
	63	female	T2N0M0	1	22	2	0	1	2	252	122	18	12				1	12	T3N1M0	3	3	3	1	190	195	Female	35	87	77
	85	female	T2N0M0	-	-	2	0	1	2	146	154	0	0
	42	male	T3N0M0	1	28.63	3	0	2	2	164	104	0	0
	42	male	T3N0M0	1	22.67	3	0	2	2	145	106	0	0
	59	female	T1N2M0	1	13.5	1	2	2	2	228	124	24	19
	70	female	T1N2M0	1	15.97	1	2	2	2	205	152	148	143
	62	male	T2N2MO	0	79.7	2	2	2	2	154	74	12	7
	66	male	T2N2MO	1	8.4	2	2	2	2	246	154	24	19
	70	male	T2N2M0	0	49	2	2	2	2	165	58	25	20
	41	male	T4N0M0	0	47.7	4	0	3	2	204	158	20	15
	82	female	T4N1M0	0	4.03	4	1	3	2	234	164	25	20
	50	male	T1N0M0	1	20.47	1	0	1	2	78	118	50	45
	67	male	T1N0M0	0	70.6	1	0	1	2	128	90	44	39
	53	female	T2N3M0	1	13.5	2	3	3	2	150	150	45	40
	88	male	T1N0M0	0	84.1	1	0	1	2	74	48	40	35
	59	male	T4N3M0	1	9.83	4	3	3	2	242	169	60	55
	63	female	T1N0M0	0	59.9	1	0	1	2	46	156	30	25
	63	female	T1N0M0	0	48.9	1	0	1	2	96	104	34	29
	32	male	T2N0M0	1	50.3	2	0	1	2	55	105
	44	male	T1N0M0	1	6.7	1	0	1	3	255	148
	73	male	T1N0M0	1	18.77	1	0	1	3	225	105
	66	male	T2N0M0	0	76.9	2	0	1	2	45	112
	54	female	T1N0M0	0	36.9	1	0	1	3	210	180
	71	male	T2N0M0	0	80.3	2	0	1	2	96	76
	48	male	T1N1M0	0	60.2	1	1	1	2	46	32
	62	female	T1N0M0	1	29.37	1	0	1	3	164	104
	51	female	T1N1M0	1	24.53	1	1	1	2	108	55
	78	female	T1N1M0	1	10	1	1	1	2	65	36
	29	male	T2N1M0	0	38.4	2	1	1	3	230	166
	66	male	T3N0M0	1	5.63	3	0	2	3	255	170
	37	male	T2N1M0	0	71.2	2	1	1	2	75	58
	62	male	T2N1M0	-	-	2	1	1	2	46	74
	53	male	T1N2bM0	-	-	1	2	2	3	168	148
	60	male	T2N2MO	0	40	2	2	2	3	144	104
	63	male	T2N1M0	1	13.03	2	1	1	2	80	86
	69	female	T2N1M0	0	87.4	2	1	1	2	70	28
	82	male	T3N0M0	-	-	3	0	2	2	38	32
	63	male	T2N2M0	-	-	2	2	2	3	255	169
	47	female	T3N0M0	0	68.7	3	0	2	2	98	122
	46	female	T2N2MO	0	41.2	2	2	2	2	138	168
	64	female	T2N2M0	0	39.1	2	2	2	3	235	164
	70	male	T3N2M0	1	20.9	3	2	2	3	262	162
Supplemental Figure 1A
group	PCIF1
normal	30.558
tumor	53.2335
tumor	48.7031
tumor	37.6031
tumor	69.5579
tumor	61.9537
tumor	48.5241
tumor	45.3641
tumor	50.4588
tumor	36.0145
tumor	112.062
tumor	18.0416
tumor	86.2771
normal	20.7175
tumor	30.6591
tumor	59.9681
tumor	50.6799
tumor	57.6851
tumor	83.8798
tumor	42.3958
tumor	55.1168
tumor	46.0013
tumor	58.5814
tumor	78.3064
tumor	12.9496
tumor	44.3376
tumor	39.9957
tumor	39.1346
normal	33.9502
tumor	36.1418
tumor	54.9842
tumor	16.6136
tumor	33.4358
tumor	43.297
tumor	55.6921
tumor	66.8702
tumor	61.5059
tumor	71.5037
tumor	53.3154
tumor	48.2594
tumor	73.3971
tumor	55.4101
tumor	67.3321
tumor	28.11
tumor	40.0454
tumor	55.1741
tumor	39.5664
tumor	61.2483
tumor	105.713
tumor	50.9042
tumor	38.3418
tumor	71.4768
tumor	68.8835
tumor	40.6368
tumor	44.4892
tumor	62.1741
tumor	39.4219
tumor	30.4537
tumor	79.9206
tumor	48.7418
tumor	39.4543
tumor	34.9603
tumor	39.6342
tumor	41.7082
tumor	127.506
tumor	50.342
tumor	64.0154
tumor	14.1536
tumor	50.9325
tumor	65.4723
tumor	22.6123
normal	31.2916
tumor	20.0625
tumor	43.2593
tumor	40.1308
tumor	22.9514
tumor	50.2635
tumor	76.3736
tumor	54.6019
tumor	72.7628
tumor	49.2464
tumor	47.7318
normal	27.1354
tumor	28.0235
tumor	33.3141
tumor	74.7195
tumor	63.9509
tumor	33.0535
tumor	70.7978
tumor	71.921
tumor	40.0801
tumor	59.5535
tumor	28.9866
normal	32.9717
tumor	60.5389
tumor	53.2369
normal	33.6039
tumor	43.5606
normal	38.701
tumor	76.853
tumor	59.9029
tumor	43.8688
tumor	38.8107
tumor	48.8114
tumor	46.1317
tumor	30.4954
tumor	62.0705
tumor	57.5298
tumor	44.746
tumor	32.3469
tumor	32.9508
normal	32.554
tumor	33.3946
tumor	95.4404
tumor	47.2788
tumor	46.6248
normal	39.9267
tumor	30.892
tumor	62.6058
tumor	49.6464
tumor	44.128
tumor	90.9723
tumor	41.124
tumor	42.2415
tumor	49.8737
tumor	32.6901
tumor	57.2455
tumor	38.7358
tumor	37.8649
tumor	58.1073
tumor	50.3767
tumor	61.6631
tumor	47.7778
tumor	40.954
tumor	34.703
normal	58.0314
tumor	50.9945
tumor	38.7014
tumor	86.3816
tumor	62.3299
tumor	102.888
tumor	78.2446
tumor	24.1521
tumor	94.6649
tumor	19.5073
tumor	53.6302
tumor	40.9608
tumor	46.5615
tumor	70.798
tumor	31.6657
tumor	58.968
tumor	56.2082
tumor	29.5779
tumor	78.3355
tumor	44.5335
tumor	37.8703
tumor	46.8385
tumor	42.5932
tumor	57.4429
tumor	119.733
normal	36.7119
tumor	51.1081
tumor	24.7995
tumor	73.6218
tumor	110.158
tumor	58.8613
tumor	51.5211
tumor	51.3697
tumor	59.631
tumor	89.9003
tumor	48.4461
tumor	48.0985
tumor	88.4618
tumor	59.2635
tumor	42.3833
normal	36.4869
tumor	33.0547
tumor	76.4052
normal	22.8132
tumor	63.5516
tumor	60.8627
tumor	69.4292
tumor	48.2674
normal	21.0447
tumor	19.9788
normal	60.353
tumor	41.4522
tumor	59.3548
tumor	52.2328
tumor	32.9773
tumor	42.4701
tumor	52.2619
tumor	51.8012
tumor	42.9071
tumor	36.5655
tumor	67.3922
tumor	30.9696
tumor	42.5257
tumor	37.9239
tumor	94.2836
tumor	40.0291
tumor	73.3113
tumor	66.2339
tumor	73.8796
tumor	22.1224
tumor	64.0636
tumor	52.5534
tumor	55.0626
tumor	51.5999
tumor	46.9824
tumor	33.1244
tumor	56.031
tumor	59.7818
tumor	35.4113
tumor	31.1206
tumor	66.4491
normal	42.9865
tumor	37.3986
tumor	46.1113
tumor	60.0065
tumor	52.2969
tumor	35.0504
tumor	31.472
tumor	69.6885
tumor	33.233
tumor	23.2036
tumor	57.4402
tumor	92.7406
tumor	40.2714
tumor	36.4088
tumor	53.9193
tumor	76.8043
tumor	62.6348
tumor	47.5247
tumor	44.0478
tumor	72.3892
tumor	65.2585
tumor	42.5274
tumor	35.9339
tumor	28.6537
tumor	40.9321
tumor	39.1433
tumor	53.2789
tumor	65.3425
tumor	68.6888
tumor	73.004
tumor	44.6944
tumor	43.0157
tumor	57.562
tumor	40.9059
tumor	38.0761
tumor	31.0484
tumor	18.8649
tumor	62.4423
tumor	35.7621
tumor	51.4399
tumor	56.7266
normal	33.7823
tumor	36.5296
tumor	29.7123
tumor	38.6031
tumor	64.4108
tumor	44.8644
tumor	94.3487
tumor	60.1895
tumor	44.8719
tumor	44.5804
tumor	19.1361
tumor	34.5518
tumor	47.9354
tumor	56.1885
tumor	44.7179
tumor	78.8105
tumor	32.3711
tumor	57.3527
tumor	61.5404
tumor	43.786
tumor	55.542
tumor	43.7731
tumor	38.1781
tumor	75.6626
tumor	36.342
tumor	61.1462
tumor	36.3592
tumor	42.4677
tumor	55.1172
tumor	34.7459
normal	35.8455
tumor	75.6342
tumor	34.9303
tumor	75.1964
tumor	42.0016
tumor	28.7205
tumor	27.2407
tumor	51.0479
tumor	89.818
tumor	35.1566
tumor	73.0248
tumor	40.0507
tumor	24.9565
tumor	56.5651
tumor	39.5241
tumor	64.1993
tumor	21.9024
tumor	60.7201
tumor	55.6452
tumor	68.7675
normal	24.1296
tumor	44.7717
tumor	58.3336
tumor	47.7205
tumor	50.8644
tumor	57.8242
tumor	68.3148
normal	39.9737
tumor	48.3346
tumor	32.9884
tumor	67.9356
tumor	38.7033
tumor	40.0913
normal	32.2682
tumor	59.5181
tumor	37.7379
tumor	41.1883
tumor	25.1393
tumor	35.4241
tumor	56.2899
tumor	36.4301
tumor	39.6362
tumor	60.4596
tumor	52.9314
tumor	73.7627
tumor	56.8853
tumor	16.7162
tumor	75.2232
normal	54.9322
tumor	54.529
tumor	66.3075
tumor	83.0571
tumor	47.4349
tumor	100.113
tumor	46.4162
tumor	34.7286
tumor	48.8628
tumor	88.0065
tumor	37.6751
tumor	32.6229
tumor	55.7754
tumor	50.8918
tumor	30.3301
tumor	36.0566
tumor	20.6299
tumor	44.2095
tumor	41.9201
tumor	50.4409
tumor	44.2178
tumor	49.9029
normal	34.4688
tumor	55.5044
tumor	41.7234
tumor	40.8613
tumor	54.4555
tumor	19.0864
tumor	46.5644
tumor	59.7305
tumor	54.3847
tumor	31.8828
tumor	18.9177
tumor	58.1922
tumor	36.9018
tumor	42.2464
tumor	62.6102
normal	38.1859
tumor	25.9589
tumor	43.1551
tumor	55.4909
tumor	49.8864
tumor	33.7842
normal	27.8337
tumor	30.3411
tumor	34.4261
tumor	41.9492
tumor	51.6639
tumor	47.9264
tumor	26.9285
tumor	48.4952
tumor	46.8735
tumor	66.4919
tumor	35.6289
tumor	40.7303
tumor	50.956
tumor	39.5656
tumor	52.7796
tumor	50.0604
tumor	43.4927
tumor	40.8135
tumor	54.7294
tumor	37.4959
tumor	91.3845
tumor	43.0828
tumor	77.7707
tumor	21.6288
tumor	53.1997
tumor	73.8852
tumor	17.4745
tumor	27.9885
tumor	22.9872
tumor	28.3485
tumor	72.2507
tumor	54.4109
tumor	44.1248
tumor	43.05
tumor	72.7833
tumor	63.999
tumor	45.1909
tumor	52.776
tumor	48.2117
tumor	52.959
tumor	24.8239
normal	28.851
tumor	36.2958
tumor	74.3246
tumor	31.2917
normal	21.3714
tumor	65.3412
tumor	73.9761
tumor	37.86
normal	31.8323
normal	43.3609
tumor	53.8765
tumor	29.9613
tumor	53.8167
normal	22.5488
tumor	82.6372
tumor	20.1446
tumor	64.5503
tumor	44.8941
tumor	34.187
tumor	77.4116
tumor	47.7811
tumor	56.7779
tumor	38.1547
normal	37.2806
tumor	44.5994
normal	28.6775
tumor	36.9343
tumor	30.7287
tumor	68.6344
tumor	28.4782
tumor	47.9443
tumor	89.552
tumor	25.3973
tumor	11.1495
tumor	62.9151
tumor	44.8654
tumor	79.3025
tumor	35.7473
tumor	27.9731
tumor	68.3436
tumor	40.0251
tumor	33.3108
tumor	61.1738
normal	24.8679
tumor	31.9659
tumor	53.5853
tumor	65.4034
tumor	66.9573
tumor	39.2249
tumor	60.7424
tumor	37.7721
tumor	67.1824
tumor	35.2679
tumor	40.6678
tumor	53.8615
tumor	50.0748
tumor	45.0555
normal	34.1238
tumor	70.3665
tumor	39.8616
tumor	27.0889
tumor	31.3344
tumor	41.4285
tumor	34.8751
tumor	36.432
tumor	42.9369
tumor	85.1757
tumor	49.7384
tumor	29.4561
tumor	68.6432
tumor	37.334
tumor	37.5869
tumor	32.2159
tumor	68.2718
tumor	34.0117
tumor	44.2338
tumor	28.4306
normal	28.6712
tumor	57.9891
tumor	53.9726
normal	20.5277
tumor	62.0933
tumor	36.1664
tumor	74.8786
normal	55.5854
tumor	49.0282
tumor	46.0991
tumor	60.3139
tumor	67.0986
normal	48.5119
tumor	60.3795
tumor	33.7252
tumor	27.6714
tumor	33.0572
normal	26.3929
tumor	43.9062
tumor	51.8946
tumor	46.5089
tumor	41.9603
tumor	53.8358
tumor	89.7139
tumor	24.6547
normal	31.941
tumor	64.0594
tumor	57.8921
tumor	42.3422
tumor	68.1503
tumor	51.1413
tumor	44.3942
tumor	40.593
tumor	33.4517
tumor	53.5666
tumor	52.8748
tumor	42.2397
tumor	27.2261
tumor	57.596
normal	27.1597
tumor	27.7166
tumor	34.3395
tumor	20.0384
tumor	58.8221
tumor	29.5992
tumor	41.413
tumor	64.1066
tumor	38.4977
normal	31.1263
tumor	50.3168
tumor	37.8559
tumor	48.7356
tumor	58.3999
tumor	41.1256
tumor	93.6768
tumor	29.472
normal	27.6363
tumor	33.6346
tumor	43.4585
tumor	62.4501
tumor	51.4136
tumor	24.6397
tumor	41.484
tumor	47.8261
tumor	32.552
tumor	70.1105
tumor	78.5078
tumor	40.3578
tumor	77.521
tumor	33.0507

## Sheet: Fig2
Figure 2C
					SCC9											SCC25
	NC			Sg-1			Sg-2					NC			Sg-1			Sg-2
Day1	0.1931	0.2041	0.2075	0.1647	0.1757	0.1853	0.1621	0.1456	0.1669		Day1	0.1271	0.1293	0.1339	0.1259	0.1267	0.1238	0.1249	0.1247	0.1278
Day2	0.4992	0.5205	0.46	0.4459	0.4949	0.5182	0.4333	0.4348	0.4318		Day2	0.2483	0.2763	0.3148	0.2686	0.2401	0.2446	0.2136	0.2177	0.2224
Day3	0.66165	0.7208	0.6025	0.58595	0.5531	0.6188	0.5907	0.5232	0.6359		Day3	0.8213	0.884	0.9131	0.7942	0.8664	0.8749	0.7804	0.7874	0.718
Day4	1.271	1.2128	1.3008	1.1058	1.0171	1.0531	0.9885	0.8885	0.9777		Day4	1.9153	1.8567	1.8691	1.706	1.7093	1.67	1.5087	1.4266	1.3357
Figure 2D		SCC9					SCC25				Figure 2E		SCC9					SCC25
	NC	sg1	sg2			NC	sg1	sg2				NC	Sg-1	Sg-2			NC	Sg-1	Sg-2
	152	34	25			121	24	55				0.99054	0.176933	0.170674			0.982237	0.728209	0.378202
	135	56	29			115	22	47				1.0125	0.249002	0.248168			1.02584	0.641385	0.360499
	149	47	31			102	17	39				0.996957	0.1901	0.23662			0.991924	0.672461	0.533821
Figure 2F		SCC9					SCC25				Figure 2G		SCC9					SCC25
	NC	Sg-1	Sg-2			NC	Sg-1	Sg-2				NC	sg1	sg2			NC	sg1	sg2
	0.959781	0.334552	0.685558			1.00683	0.523918	0.653759				3.14	5.4	5.63			3.49	7.77	7.51
	1.00366	0.296161	0.677331			1.03417	0.560364	0.6082				3.04	5.92	5.65			3.82	7.41	7.67
	1.03656	0.287934	0.603291			0.958998	0.501139	0.678815				2.96	5.66	5.35			3	7.46	7.03
Figure 2H					SCC9											SCC25
	nc			sg1			sg2					nc			sg1			sg2
G0	42.99	42.28	42.45	57.67	56.4	54.09	53.92	54.2	56.14		G0	68.65	68.08	65.49	72.67	71.77	69.3	71.26	66.08	67.63
S	38.49	39.79	40.19	29.23	29.83	35.54	31.13	34.74	30.55		S	12.79	13.66	15.03	15.29	16.11	18.3	14.57	17.31	16.95
g2/M	18.52	17.93	17.36	13.11	13.78	10.37	14.95	11.05	13.31		g2/M	18.56	18.26	19.48	12.04	12.12	12.4	14.17	16.61	15.42
Supplemental Figure 2B											Supplemental Figure 2C
	nc			oe			oe-mut						NC	oe	oemut
Day1	0.1071	0.1093	0.1139	0.1059	0.1067	0.1038	0.1063	0.1059	0.1078				37	64	38
Day2	0.2083	0.1763	0.2148	0.2686	0.2801	0.2946	0.1678	0.16839	0.19676				43	68	42
Day3	0.5613	0.584	0.6131	0.9942	0.9664	0.9749	0.6262	0.68126	0.69239				39	73	40
Day4	1.4153	1.4567	1.5691	2.06	2.093	1.98243	1.5292	1.5531	1.58434
Supplemental Figure 2D											Supplemental Figure 2E
	nc			oe			oemut					nc	oe	oemut
G0	57.65	57	56.54	62.33	62.46	61.61	56.5	56.88	57.85			0.834138	2.79429	0.979861
S	25.84	25.87	26.6	15.93	16.04	15.82	26.74	25.49	26.03			1.00688	2.88775	1.21434
g2/M	16.51	17.13	16.86	21.74	21.5	22.57	16.76	17.63	16.12			1.15899	3.34413	0.954732
Supplemental Figure 2F					Supplemental Figure 2G
NC	oe	oe-mut			nc	oe	oemut
0.924569	2.37931	1.23646			12.69	7.81	13.57
1.01509	2.17241	1.12566			13	8.05	13.61
1.06035	2.32112	1.14565			12.89	7.68	13.56

## Sheet: Fig3
	Figure 3H			Figure 3L						Figure 3M
	pcif1	ctbp2			HOK	Vector	sgPCIF1	sgCTBP2			HOK	Vector	sgPCIF1	sgCTBP2
	10.6724	11.2125			0.132553	0.145309	0.155045	0.155965			0.00087393	0.00259883	0.00096211	0.00094335
	11.1984	11.3264			0.145548	0.157416	0.151444	0.159874			0.00070961	0.00261662	0.000851048	0.000873933
	12.0248	11.6746			0.149393	0.161032	0.166098	0.163097			0.00085223	0.00248072	0.00106603	0.000968151
	12.042	11.9203
	11.7142	12.4178
	11.9954	12.654		supplemental Figure 3A
	11.2246	11.785				CTBP2	group
	11.4014	11.314				15.5805	normal
	11.1105	12.2491				13.6746	tumor
	11.8681	11.2544				9.1684	tumor
	11.6786	12.2429				13.5804	tumor
	10.4543	10.651				9.6616	tumor
	11.0868	10.4848				14.408	tumor
	10.7296	11.0974				11.1148	tumor
	10.9418	10.9915				10.975	tumor
	11.1904	10.8588				14.7255	tumor
	10.952	11.8922				11.2737	tumor
	11.3993	11.1504				8.0835	tumor
	11.8364	12.0678				10.0091	tumor
	11.6878	11.0894				19.1027	tumor
	12.1551	11.8731				7.8302	normal
	10.6926	11.526				6.899	tumor
	11.8819	11.9951				23.0109	tumor
	11.3399	11.8857				17.0961	tumor
	11.0855	12.2327				21.8163	tumor
	11.2591	11.6939				12.0359	tumor
	11.4548	11.4848				13.1485	tumor
	12.0224	11.3734				17.0744	tumor
	11.1662	12.3365				33.7191	tumor
	10.0808	11.1299				21.4287	tumor
	11.6161	11.7368				13.6067	tumor
	11.3559	11.4712				4.9212	tumor
	11.8525	11.7611				10.5164	tumor
	10.7313	10.8673				16.5029	tumor
	12.0049	12.3169				17.497	tumor
	12.1357	12.2161				12.6788	normal
	11.043	12.1392				9.2074	tumor
	10.7904	10.9993				25.6208	tumor
	11.1867	11.9241				1.8514	tumor
	11.6715	11.7326				16.5548	tumor
	10.6952	12.4236				8.6035	tumor
	10.9901	11.6768				17.2557	tumor
	12.2969	12.2723				13.54	tumor
	11.062	10.352				7.4604	tumor
	11.5498	11.9473				13.6341	tumor
	12.245	13.0873				10.049	tumor
	11.6817	12.0721				10.8164	tumor
	11.0546	11.0112				18.2531	tumor
	10.1548	10.3869				11.1355	tumor
	10.7448	10.3343				16.7424	tumor
	11.9589	10.7134				14.1958	tumor
	10.9114	11.5967				8.8298	tumor
	12.9159	11.4194				19.5972	tumor
	9.33762	9.56033				28.0832	tumor
	11.4742	11.5551				20.838	tumor
	11.0974	11.6861				15.1478	tumor
	10.8696	11.8529				18.8587	tumor
	10.4147	11.2046				14.6442	tumor
	11.7415	11.3842				7.9953	tumor
	11.0688	12.2309				13.9901	tumor
	10.6092	11.4584				10.2053	tumor
	11.395	11.2998				17.607	tumor
	10.4284	11.2963				9.5965	tumor
	11.2294	11.1718				20.1696	tumor
	11.3021	12.1062				9.3877	tumor
	11.6452	11.823				15.1638	tumor
	11.0112	11.239				26.9283	tumor
	12.5755	12.102				17.8075	tumor
	11.8899	11.8447				14.243	tumor
	12.3699	12.944				21.0191	tumor
	11.5859	12.1141				13.7923	tumor
	11.6312	11.9304				10.6926	tumor
	11.7768	11.9755				26.6166	tumor
	10.7168	12.1085				26.2635	tumor
	12.0067	12.5137				6.2982	tumor
	11.0688	11.2034				11.0921	tumor
	11.9929	11.5088				3.5586	tumor
	12.0691	12.344				6.6649	tumor
	12.0227	12.0172				10.3612	normal
	11.3559	11.8619				5.9838	tumor
	11.1118	11.6225				9.0217	tumor
	11.6891	12.2978				10.5683	tumor
	11.1046	11.8653				11.8003	tumor
	11.2034	10.9418				14.6176	tumor
	11.0272	10.1098				20.1627	tumor
	11.6957	12.3404				32.068	tumor
	11.0237	10.7855				13.5827	tumor
	12.0091	12.5632				21.473	tumor
	11.0084	11.168				9.3451	tumor
	11.403	12.3134				8.4201	normal
	11.7448	12.3446				9.4832	tumor
	11.849	11.6266				16.2528	tumor
	10.6742	11.7694				12.2341	tumor
	11.7694	12.0488				23.3471	tumor
	11.1984	11.5565				27.8917	tumor
	10.9151	12.1392				15.4047	tumor
	10.7952	11.6216				25.4803	tumor
	11.8238	11.1434				11.9594	tumor
	10.8657	11.0272				14.8096	tumor
	11.8062	11.7756				9.9391	tumor
	10.2877	11.336				11.2108	normal
	10.007	10.0196				13.073	tumor
	10.4409	11.4772				12.5186	tumor
	11.4341	11.0735				7.2095	normal
	10.8017	10.9578				11.6467	tumor
	11.5226	11.6008				12.986	normal
	11.6974	12.0758				13.4564	tumor
	10.927	11.9965				15.2357	tumor
	11.5053	11.4252				18.3273	tumor
	11.5632	11.4157				20.504	tumor
	11.3415	12.0785				14.4509	tumor
	10.9233	11.8142				9.9645	tumor
	11.3415	12.1023				13.3579	tumor
	11.6649	12.2845				12.4382	tumor
	10.978	11.5774				11.175	tumor
	10.8765	10.6944				15.8395	tumor
	11.6353	11.628				7.4443	tumor
	11.0182	11.1605				4.8436	tumor
	11.6402	12.3021				10.6472	normal
	11.5887	10.7674				25.4425	tumor
	11.7292	11.8734				17.759	tumor
	11.3236	10.4929				12.5942	tumor
	11.5142	11.4057				7.628	tumor
	11.7465	12.4375				8.2272	normal
	11.5985	11.2113				25.3833	tumor
	10.6339	10.6082				16.2104	tumor
	11.0272	11.444				20.9838	tumor
	11.1066	10.9129				18.4632	tumor
	10.9844	11.849				11.7738	tumor
	11.2438	12.0413				9.8721	tumor
	11.8265	11.7586				18.1904	tumor
	12.7795	11.8285				32.3476	tumor
	10.4522	11.0735				10.7998	tumor
	10.633	11.6013				12.3246	tumor
	10.6493	10.2981				12.8399	tumor
	11.2173	11.183				21.2729	tumor
	10.2877	11.3348				10.0199	tumor
	10.9174	11.1319				31.5095	tumor
	11.6184	12.5608				10.7586	tumor
	12.1238	11.9333				12.17	tumor
	11.1085	11.6013				10.9645	tumor
	11.5387	11.1376				29.546	tumor
	11.8803	11.4089				21.771	normal
	11.2527	12.3276				10.1658	tumor
	11.0182	10.5255				9.3885	tumor
	11.9997	12.692				15.6684	tumor
	11.2981	10.9658				23.7288	tumor
	11.4414	11.3945				21.612	tumor
	11.3157	11.1849				22.4703	tumor
	10.9766	11.3264				9.0084	tumor
	12.0624	11.2574				18.6146	tumor
	11.591	11.4163				6.3353	tumor
	12.5164	12.1621				2.0859	tumor
	11.0035	12.3969				18.9011	tumor
	11.9723	11.5033				20.1283	tumor
	11.4336	11.7595				22.8561	tumor
	11.4383	11.2503				9.9946	tumor
	11.6115	12.0556				18.1299	tumor
	11.4409	10.6257				18.9307	tumor
	10.7142	11.4569				11.3716	tumor
	10.6909	11.7657				32.8084	tumor
	10.774	11.1984				12.0143	tumor
	10.3443	10.7356				9.7843	tumor
	12.4091	11.3891				7.001	tumor
	11.3404	11.0566				15.8693	tumor
	11.1052	11.8704				17.778	tumor
	10.8903	11.6631				16.6202	tumor
	10.7151	10.4168				14.8	normal
	11.5774	11.8517				13.8657	tumor
	10.9672	12.2848				6.7266	tumor
	11.9643	11.6257				11.9867	tumor
	11.6826	11.9189				29.0395	tumor
	11.3581	12.0175				11.5509	tumor
	12.2201	12.0289				26.8299	tumor
	11.279	11.1624				15.3772	tumor
	11.2674	10.9549				8.2536	tumor
	11.1805	10.9723				25.28	tumor
	11.5498	11.7661				19.0977	tumor
	10.9366	12.6184				5.8761	tumor
	11.6133	12.2735				21.1551	tumor
	10.7574	11.6179				15.2629	tumor
	11.1941	11.9476				21.0947	tumor
	11.4528	11.1768				8.1445	normal
	10.5584	11.544				14.1256	tumor
	11.3603	11.8502				13.0136	tumor
	11.2497	12.1257				9.4473	normal
	10.6519	11.0815				36.8807	tumor
	11.651	11.388				16.3185	tumor
	10.9809	10.6045				12.5889	tumor
	10.5186	11.9812				21.8763	tumor
	11.8529	11.341				3.0508	normal
	11.0133	11.6939				9.8812	tumor
	11.6974	12.2366				12.39	normal
	10.8431	11.2562				13.651	tumor
	11.4099	11.4767				22.9868	tumor
	10.5717	11.1267				14.4015	tumor
	11.8364	11.8872				11.2377	tumor
	11.676	12.0654				8.718	tumor
	10.1774	9.89633				16.6084	tumor
	12.2518	12.007				16.22	tumor
	10.7013	12.0587				16.8248	tumor
	10.5479	11.5971				7.6608	tumor
	11.7694	12.6076				16.745	tumor
	10.8025	12.0011				8.0692	tumor
	11.1402	10.9787				16.2425	tumor
	11.5117	12.1193				21.7911	tumor
	12.2444	11.8329				14.2129	tumor
	11.4247	12.6032				9.1441	tumor
	12.0119	11.8876				15.9798	tumor
	11.0014	11.3043				16.9042	tumor
	11.163	10.9737				16.9296	tumor
	11.1599	11.5033				14.3962	tumor
	10.7288	11.3821				10.471	tumor
	11.4019	12.3157				13.1973	tumor
	11.2372	11.7657				25.5818	tumor
	11.3354	12.3129				13.918	tumor
	11.7228	12.2521				19.2367	tumor
	10.2586	11.1447				14.1227	tumor
	10.9858	11.9564				14.1942	tumor
	11.7632	11.7686				15.6392	tumor
	11.1046	11.412				12.5907	tumor
	10.7202	11.2854				10.7523	tumor
	11.6143	11.8146				21.1458	tumor
	11.6443	12.5416				27.5809	normal
	9.9263	10.4929				10.4326	tumor
	12.5147	11.7419				18.2268	tumor
	10.8041	11.2691				13.8259	tumor
	11.7017	11.6865				16.2321	tumor
	11.1843	11.4136				28.343	tumor
	12.1264	9.87344				14.1622	tumor
	11.5008	11.3537				19.5328	tumor
	11.1085	10.8948				9.2356	tumor
	11.0314	12.1497				4.3453	tumor
	10.9723	11.6334				13.1846	tumor
	12.2107	11.9633				15.7496	tumor
	11.4757	11.4599				21.4092	tumor
	10.9233	11.6587				22.3414	tumor
	11.8361	11.4848				13.8908	tumor
	11.374	12.4338				15.3355	tumor
	10.8065	11.7436				16.984	tumor
	10.8834	11.374				11.1417	tumor
	12.4954	10.6275				8.6295	tumor
	11.3326	11.5314				15.1041	tumor
	11.279	11.8956				18.3601	tumor
	11.0334	10.7707				17.7497	tumor
	12.2597	11.1427				8.7638	tumor
	11.0126	11.3432				10.425	tumor
	12.1573	12.8289				12.6746	tumor
	11.3443	11.3794				6.6052	tumor
	11.4067	12.7916				21.2488	tumor
	10.6996	11.5294				12.5632	tumor
	10.1421	11.0251				22.3539	tumor
	11.4377	11.0921				17.2023	tumor
	11.0888	12.5885				15.4164	tumor
	10.2819	9.73978				17.311	tumor
	10.6257	10.2715				32.8969	tumor
	10.683	11.2246				10.8621	tumor
	11.1706	10.8719				16.69	tumor
	12.4017	11.4818				22.7065	tumor
	11.9737	12.5258				11.0378	tumor
	10.4798	12.1926				24.5781	tumor
	12.0046	11.5289				20.6926	tumor
	11.3465	12.3534				11.8867	tumor
	11.368	12.1532				13.7861	tumor
	10.7074	10.4696				12.3124	normal
	11.5127	11.9244				31.282	tumor
	11.117	11.1941				5.904	tumor
	12.0768	11.7164				10.2974	tumor
	11.9012	11.4046				11.739	tumor
	10.1447	9.89785				14.2267	tumor
	12.7349	12.2027				12.5271	tumor
	11.8895	11.2252				13.05	tumor
	11.0014	12.444				10.0959	tumor
	10.0539	11.0974				12.3206	tumor
	11.5755	11.8688				5.6164	tumor
	10.8178	11.1555				10.3994	tumor
	11.6865	12.2978				12.5195	tumor
	11.8041	11.8486				5.5089	tumor
	11.973	12.703				19.7622	tumor
	11.7245	11.8098				11.6854	tumor
	10.8849	11.8979				9.83	tumor
	11.2562	12.1898				21.0982	tumor
	10.9285	10.9643				12.2634	tumor
	10.6609	10.851				16.1858	tumor
	11.7043	10.9535				17.4505	tumor
	11.5319	11.3859				9.2006	tumor
	12.3021	12.4291				6.7513	tumor
	11.6461	11.233				9.0721	tumor
	10.7781	11.3214				11.8138	tumor
	11.6751	12.8204				13.2207	tumor
	11.96	12.2683				8.3348	tumor
	11.4184	12.7254				12.8272	tumor
	12.0437	10.6448				16.8527	tumor
	12.2441	12.7389				7.5098	tumor
	11.7801	12.4194				7.8365	normal
	10.944	10.7615				15.7548	tumor
	11.6161	11.8846				15.9142	tumor
	11.1319	12.129				24.2562	tumor
	10.7279	10.5353				18.8075	tumor
	11.8293	11.7879				12.5948	tumor
	11.8819	12.2119				14.0792	tumor
	10.8887	10.1176				16.0507	tumor
	10.7194	10.7549				9.992	tumor
	12.3137	12.0684				18.8726	tumor
	11.1376	12.2886				14.405	tumor
	11.23	11.592				17.0744	tumor
	10.255	9.71596				10.6473	tumor
	11.5038	10.8619				38.8176	tumor
	11.1344	10.2958				7.5477	tumor
	11.1904	11.5028				20.6499	tumor
	11.9773	11.7351				12.4932	tumor
	11.8715	11.463				12.1199	tumor
	11.2574	10.7615				14.3702	tumor
	10.8979	11.3934				15.2808	tumor
	12.1497	11.6059				9.7696	normal
	11.6546	11.6166				24.6093	tumor
	11.6398	11.9567				22.1708	tumor
	11.4959	11.1039				12.3872	tumor
	11.5177	11.4747				18.1781	tumor
	10.8948	11.7419				12.5516	tumor
	11.8174	13.2366				13.841	tumor
	9.64746	10.1724				19.7686	normal
	12.3963	12.334				13.8032	tumor
	11.1523	11.4242				18.3511	tumor
	10.8865	10.7082				25.2841	tumor
	11.23	11.9031				11.2655	tumor
	9.97728	8.64746				21.1824	tumor
	11.3531	12.0911				4.6475	normal
	11.0175	12.7404				14.1302	tumor
	10.5999	10.5284				17.4799	tumor
	10.9658	11.2773				8.9691	tumor
	11.0868	11.1478				8.9545	tumor
	11.3202	12.1293				10.5758	tumor
	11.5897	11.5003				13.3588	tumor
	10.944	11.4963				11.3094	tumor
	11.0768	12.2473				21.6081	tumor
	10.9484	11.6702				10.1494	tumor
	11.2015	11.4346				16.8647	tumor
	12.1257	11.2644				15.8717	tumor
	11.8746	12.1706				23.1301	tumor
	10.4242	11.8788				4.0264	tumor
	11.5774	11.6321				23.9131	tumor
	12.0262	12.2009				16.5856	normal
	11.2644	11.7134				16.7414	tumor
	11.1267	12.0399				12.3114	tumor
	10.2715	11.4357				23.0431	tumor
	10.8611	10.4522				14.5126	tumor
	10.9106	11.2813				13.5565	tumor
	11.1911	12.2177				22.6717	tumor
	10.5527	11.5632				18.9621	tumor
	11.2883	11.3253				6.7812	tumor
	12.0654	12.1056				34.3153	tumor
	11.1997	12.2321				15.5833	tumor
	11.3117	10.102				5.1269	tumor
	11.7956	12.2306				15.4288	tumor
	11.4625	13.1769				10.9933	tumor
	10.1586	11.9192				10.3852	tumor
	11.3701	11.7228				17.5425	tumor
	11.1111	12.6339				10.9383	tumor
	11.647	12.3998				21.5917	tumor
	11.0868	9.99294				23.4207	tumor
	12.1948	12.5599				10.7286	tumor
	10.9136	10.421				17.8817	tumor
	11.5934	10.2969				12.5845	tumor
	12.1932	11.8094				12.6989	normal
	11.8746	10.7624				14.2801	tumor
	11.4909	10.7313				19.5373	tumor
	11.9469	11.6398				8.3623	tumor
	10.4918	10.6193				21.0702	tumor
	11.0762	11.3543				16.308	tumor
	11.1718	11.4089				9.7982	tumor
	11.1886	11.9329				25.8535	tumor
	11.3772	11.9929				8.2417	tumor
	11.9527	11.888				5.4811	tumor
	11.2378	11.7578				9.197	tumor
	11.9801	12.1131				10.6757	tumor
	10.9651	12.1659				12.8539	tumor
	11.9748	11.1929				16.0798	tumor
	11.0668	10.7524				17.8667	tumor
	10.7574	11.2697				25.6106	normal
	12.255	12.7185				9.5146	tumor
	11.8361	11.612				24.9981	tumor
	11.5962	11.0755				19.7681	tumor
	10.7756	10.8345				17.0097	tumor
	11.9837	11.1485				16.0057	tumor
	9.9263	10.0993				9.4072	normal
	10.568	11.7973				14.884	tumor
	10.7912	11.8134				11.0824	tumor
	12.0182	11.4073				12.6205	tumor
	11.3707	11.5387				14.3633	tumor
	11.0505	11.7478				32.5386	tumor
	11.2095	11.4486				10.1965	tumor
	11.6344	11.462				14.9763	tumor
	10.1497	11.314				22.1709	tumor
	11.2462	11.9136				19.6492	tumor
	11.1273	12.4165				16.1865	tumor
	11.6106	11.3106				6.6223	tumor
	11.6729	11.8057				25.7681	tumor
	11.3515	11.5915				26.181	tumor
	10.2703	11.1137				12.5174	tumor
	11.1561	11.1923				15.7362	tumor
	10.8994	11.0775				8.7901	tumor
	10.9937	11.7756				13.4547	tumor
	11.224	11.1144				20.6627	tumor
	11.8082	11.4883				17.9289	tumor
	10.7022	11.2107				10.0859	tumor
	11.1836	10.612				10.986	tumor
	11.8761	11.88				24.5572	tumor
	11.9683	11.7241				4.9109	tumor
	11.3918	12.2052				9.0318	tumor
	11.6316	11.968				16.4118	tumor
	11.4362	10.5962				3.7966	tumor
	10.3432	11.2161				17.5285	tumor
	10.8486	10.5812				11.754	tumor
	11.6573	11.0941				8.3177	tumor
	12.0032	12.1157				25.2139	tumor
	10.8368	11.6175				14.1731	tumor
	12.0485	11.233				15.6527	tumor
	10.9151	10.8297				10.1996	tumor
	10.5038	10.6591				22.5861	tumor
	11.4325	11.1917				11.8416	tumor
	11.1267	10.6865				18.9104	tumor
	11.4762	11.6064				15.2376	tumor
	11.8564	11.5953				13.5462	tumor
	11.2426	11.8427				21.8218	tumor
	11.0147	11.4788				17.8409	tumor
	11.9798	12.5904				12.1404	normal
	11.5053	11.7727				14.5727	tumor
	11.8313	11.227				21.414	tumor
	11.29	13.0756				21.1052	tumor
	11.5053	11.4635				6.0724	normal
	11.6434	11.9487				32.6815	tumor
	10.643	10.9001				10.8321	tumor
	12.0845	12.236				7.486	tumor
	10.7773	10.6546				9.2523	normal
	10.4105	11.2444				20.97	normal
	11.5314	12.3559				21.2872	tumor
	11.8017	11.914				15.6303	tumor
	11.3625	12.3208				15.7224	tumor
	10.4126	11.352				6.7204	normal
	10.8681	11.7591				18.7104	tumor
	12.211	11.5925				15.0764	tumor
	11.3225	12.1513				11.9242	tumor
	11.5821	11.6152				10.3603	tumor
	10.9586	12.381				12.3959	tumor
	9.25267	8.92481				17.7229	tumor
	11.4818	11.0203				10.2877	tumor
	11.7859	12.0681				8.8488	tumor
	11.9377	11.4062				10.8926	tumor
	11.5915	11.3393				10.0654	normal
	11.4959	12.247				16.9842	tumor
	10.9226	11.2813				10.0303	normal
	11.0775	12.2158				13.8969	tumor
	10.4051	10.6944				13.5007	tumor
	11.403	12.3531				15.733	tumor
	12.4901	12.375				14.4659	tumor
	10.9823	11.4589				22.7446	tumor
	11.8029	12.0307				10.8059	tumor
	12.1341	12.0293				6.0213	tumor
	11.2544	12.0785				5.6398	tumor
	10.9937	11.4205				12.7388	tumor
	10.8963	11.1984				18.7439	tumor
	12.1808	11.9564				19.1577	tumor
	11.2894	11.5132				10.3404	tumor
	11.0894	11.2294				9.8548	tumor
	11.4883	11.9826				16.2271	tumor
	11.6764	11.7591				14.4595	tumor
	11.2998	11.1898				8.4038	tumor
	11.5033	11.0265				19.53	tumor
	11.5177	12.1319				13.971	normal
	10.6555	11.4168				22.5749	tumor
	11.5713	12.1219				14.0211	tumor
	11.1357	11.0444				21.6321	tumor
	11.6987	8.93074				14.1415	tumor
	11.8665	11.9564				8.1758	tumor
	11.0444	10.9263				7.6343	tumor
	11.2952	12.6191				26.8292	tumor
	11.5048	12.0961				31.0335	tumor
	12.3507	12.6865				10.6475	tumor
	11.8576	12.0858				24.8521	tumor
	11.0237	11.4231				14.2301	tumor
	11.5387	11.3043				15.131	tumor
	11.8118	11.7275				22.2607	tumor
	12.2288	12.0244				19.153	normal
	11.3598	12.4724				13.7123	tumor
	11.1561	12.3018				19.8069	tumor
	12.2639	11.183				21.1734	tumor
	11.6239	11.2562				19.3829	tumor
	11.7912	11.0251				7.4384	tumor
	11.8376	11.6389				15.531	tumor
	11.1718	11.369				18.1845	tumor
	11.2125	11.3745				24.1358	tumor
	11.444	12.4903				20.0518	tumor
	10.6439	11.1312				11.7951	tumor
	11.0914	10.69				12.916	tumor
	11.8009	11.4315				13.852	tumor
	11.2282	10.9744				8.1053	tumor
	11.4934	12.102				23.3191	tumor
	11.327	11.9809				20.8694	tumor
	12.0123	12.0098				6.2788	tumor
	10.5661	12.0192				9.181	tumor
	10.4388	10.4105				17.8338	tumor
						8.1154	tumor
						7.7618	normal
						17.3273	tumor
						19.4655	tumor
						4.0762	normal
						19.0608	tumor
						13.3816	tumor
						11.1051	tumor
						21.5933	normal
						20.5651	tumor
						10.4993	tumor
						11.0412	tumor
						22.4968	tumor
						12.0549	normal
						8.1229	tumor
						15.6113	tumor
						15.9637	tumor
						10.1904	tumor
						6.9027	normal
						7.5593	tumor
						13.6415	tumor
						28.2245	tumor
						14.7708	tumor
						15.6968	tumor
						12.901	tumor
						25.887	tumor
						25.4023	normal
						17.103	tumor
						9.0922	tumor
						18.5912	tumor
						14.3601	tumor
						9.3065	tumor
						20.8727	tumor
						5.1786	tumor
						12.0821	tumor
						19.1881	tumor
						13.1842	tumor
						12.3362	tumor
						7.1506	tumor
						23.9419	tumor
						6.3078	normal
						7.6776	tumor
						18.2202	tumor
						3.8498	tumor
						12.1237	tumor
						11.6921	tumor
						18.5433	tumor
						18.0615	tumor
						8.7827	tumor
						6.4202	normal
						7.9132	tumor
						16.5661	tumor
						13.8292	tumor
						15.6969	tumor
						16.8689	tumor
						22.1299	tumor
						13.5434	tumor
						4.9085	normal
						18.4657	tumor
						12.3404	tumor
						18.149	tumor
						19.2279	tumor
						11.2941	tumor
						15.5581	tumor
						17.1796	tumor
						17.3506	tumor
						19.7459	tumor
						11.4886	tumor
						21.2295	tumor
						16.6076	tumor
						16.8841	tumor

## Sheet: Fig4
Figure 4D	LOG(sg_te)	up or down		Figure 4C	positive regulation of transcription from RNA polymerase II promoter	chromatin organization	chromosome segregation	regulation of cell motility	negative regulation of DNA binding
	-0.342186	down			3.69	3.606	3.48	3.41	3.14
	-8.73743	down			positive regulation of transcription from RNA polymerase II promoter	positive regulation of I-kappaB kinase/NF-kappaB signaling	centrosome cycle	negative regulation of transcription	histone H3 acetylation
	-3.48542	down			3.37	3.3	3.28	3.27	2.77
	-2.16993	down
	-5.48384	down
	-2.66588	down		Figure 4F	regulation of transcription from RNA polymerase II promoter	regulation of transcription	tRNA methylation	RNA methylation	quaternary ammonium group transport
	-3.39232	down			15.74	9.51	4.17	2.94	2.86
	-4.16494	down
	-1.61738	down
	-0.712197	down
	-1.58496	down
	-1.72489	down
	-1.30933	down
	-3.07038	down
	-5.80341	down
	-0.401097	down
	-1.94978	down
	0.134301	down
	-2	down
	-1.48181	down
	-2.60733	down
	-3.20163	down
	-1.94596	down
	-2.1964	down
	-0.106916	down
	-3.16074	down
	-2.58162	down
	0.630766	down
	-3.16993	down
	-2.80736	down
	-2.2303	down
	-1.84702	down
	-5.71422	down
	-3.18322	down
	-3.05889	down
	-3.24793	down
	-0.514573	down
	0.667424	down
	-3.52355	down
	-3.9542	down
	-4.12928	down
	-0.378511	down
	-1.02237	down
	-1.90689	down
	-0.676651	down
	-0.308123	down
	-0.263035	down
	-1.42626	down
	-2.69519	down
	-3.59826	down
	-3.92601	down
	-3.73887	down
	-1.5502	down
	-2.213	down
	-3.17792	down
	-1.61021	down
	-3	down
	1.078	down
	-1.97639	down
	-2.44294	down
	-0.623067	down
	-3.92161	down
	-2.47978	down
	0.321928	down
	5.1152	down
	-3.43398	down
	-1.17933	down
	-1.66481	down
	-4.83288	down
	-3.27302	down
	-7.03884	down
	-4.89484	down
	-2.09954	down
	-2.21585	down
	-2.98041	down
	2.1375	down
	1.77052	down
	-2.91325	down
	-1.54913	down
	-2.1375	down
	-1.61105	down
	-3.29545	down
	0.862497	down
	-5.92656	down
	-1.9445	down
	-1.53051	down
	-5.57512	down
	-2.38328	down
	0.60921	down
	-4.6184	down
	1.24898	down
	-3.67879	down
	-3.17673	down
	-1.11548	down
	2.70044	down
	-0.550237	down
	-1.34915	down
	-2.20164	down
	-2.5684	down
	-1.65025	down
	-2.33347	down
	-2.152	down
	-3.14684	down
	0.713696	down
	-2.37586	down
	-2.10281	down
	-2.27563	down
	-3.16993	down
	-2.1565	down
	1.21299	down
	2.90689	down
	0.829864	down
	1.92923	down
	0.95818	down
	-1.706	down
	-1.92036	down
	0.459432	down
	-0.530514	down
	-1.27723	down
	-4.0444	down
	-0.459431	down
	2.49185	down
	-0.752072	down
	-1.71969	down
	-0.960556	down
	-2.56363	down
	-0.0824628	down
	-2.6615	down
	-2.42885	down
	-1.42701	down
	-3.42998	down
	-1.83128	down
	0.807355	down
	1	down
	2.00963	down
	2.35755	down
	-0.884522	down
	-1.0555	down
	-1.14425	down
	-3.12594	down
	-1.45066	down
	-2.69599	down
	0	down
	-1.11548	down
	-1	down
	-1.21501	down
	-1.739	down
	-2.26916	down
	-2.33706	down
	-1.87792	down
	0.4975	down
	-3.35213	down
	-1.14439	down
	-1.82685	down
	-0.086391	down
	-0.830075	down
	-0.636037	down
	1.64046	down
	-0.575312	down
	0.589067	down
	-4.96578	down
	-1.91879	down
	0.321928	down
	-0.222392	down
	-2.70883	down
	0.558833	down
	3.8635	down
	3.05491	down
	0.378512	down
	0.0954087	down
	-0.654504	down
	-3.61086	down
	-2.24793	down
	-2.53398	down
	-1.66802	down
	1.30933	down
	-4.10155	down
	0.940294	down
	-0.431339	down
	-1.83373	down
	-1.28356	down
	-0.678072	down
	-0.719098	down
	0.941251	down
	-4.15722	down
	2.90689	down
	-0.959166	down
	-2.28758	down
	-1.94874	down
	-2.02323	down
	0.616671	down
	-2.5462	down
	-2.03253	down
	-1.86911	down
	-3.48829	down
	-3.17735	down
	1.5502	down
	1.26935	down
	4.53398	down
	-1.97132	down
	-2.48204	down
	-0.4975	down
	-2.80736	down
	5.5463	down
	-0.440089	down
	-0.236026	down
	2.74695	down
	-2.24812	down
	-0.673697	down
	-1.18095	down
	2.16993	down
	-2.94687	down
	-2.38882	down
	0.95109	down
	-4.0444	down
	-1.29956	down
	-3.91289	down
	-1.54358	down
	-2.77761	down
	-0.310103	down
	-0.482329	down
	-1.58496	down
	0.968291	down
	0.321928	down
	0.784271	down
	-3.24793	down
	-2.45575	down
	0.406625	down
	-1.89308	down
	-0.780034	down
	0.471306	down
	0.741266	down
	-0.607632	down
	-1.92338	down
	-4.8563	down
	-1.41366	down
	-0.201634	down
	-2.44548	down
	-2.89662	down
	2.75803	down
	10.9254	down
	0.838199	down
	2.50635	down
	-2.85134	down
	-2.37398	down
	-1.21978	down
	0.530514	down
	-0.337034	down
	-1.79066	down
	-1.63319	down
	-0.129283	down
	-0.190103	down
	0.777608	down
	-2.09882	down
	4.04493	down
	-0.757474	down
	-3.64386	down
	-2.08092	down
	0.289506	down
	-0.0671149	down
	0.624491	down
	-0.996804	down
	-2.56828	down
	0.111791	down
	-0.584962	down
	-0.984231	down
	-2.54072	down
	-1.8117	down
	-1.94753	down
	1.65423	down
	-2.14191	down
	-1.77372	down
	-1.2144	down
	-2.5669	down
	-0.0443941	down
	-2.8685	down
	-1.25116	down
	-1.30522	down
	3.99178	down
	0.782693	down
	-0.325346	down
	-3.55634	down
	-1.64426	down
	0.920565	down
	-2.78645	down
	-1.25814	down
	-2.40352	down
	-0.631529	down
	-1.36632	down
	-0.766902	down
	-1.51765	down
	-3.24391	down
	-2.61738	down
	-1.34792	down
	-4.12928	down
	1.5231	down
	-3.1093	down
	-1.63556	down
	0.343145	down
	4.70828	down
	-0.855343	down
	-2.62237	down
	1.33679	down
	1.11548	down
	-0.86529	down
	1.16993	down
	0.321928	down
	-3.02384	down
	0.443607	down
	0.261627	down
	-4.43406	down
	-2.46713	down
	-0.0995362	down
	-1.442	down
	-1.87402	down
	-2.60666	down
	-1.07726	down
	-2.6876	down
	-2.46567	down
	-1.64821	down
	-4.08182	down
	-0.209453	down
	-2.88098	down
	-2.22588	down
	-2.9486	down
	-1.56496	down
	0.659989	down
	-2.20025	down
	-0.251271	down
	-0.338801	down
	-1.25954	down
	-0.241661	down
	-1.21324	down
	-2.26804	down
	-2.4021	down
	-0.81263	down
	-1.04008	down
	-0.0962151	down
	-0.58648	down
	0.247474	down
	-1.0492	down
	2.18924	down
	-2.54128	down
	4.25539	down
	-3.9341	down
	-1	down
	-2.52238	down
	-0.777608	down
	-1.37563	down
	1.53051	down
	-1.10148	down
	-1.75291	down
	-0.579667	down
	-0.997518	down
	-2.08691	down
	-0.443607	down
	-1.37851	down
	-0.430635	down
	-5.11548	down
	-0.830075	down
	0.888969	down
	0.584963	down
	-3.82484	down
	0.268567	down
	-2.76488	down
	-2.19087	down
	-2.60183	down
	1.36137	down
	-0.915655	down
	-4.42684	down
	-1.63625	down
	-2.45943	down
	-4.58263	down
	0.616259	down
	-2.0391	down
	2.29305	down
	-5.12155	down
	-2.52471	down
	-1.15131	down
	-1.35358	down
	0.0671141	down
	-0.714598	down
	1.09622	down
	-3.15131	down
	-0.395929	down
	1.25939	down
	3.48543	down
	-3.06609	down
	-0.494875	down
	-0.528228	down
	-2.3455	down
	-2.38467	down
	-0.862496	down
	-3.1867	down
	-1.54374	down
	-0.185432	down
	2.49596	down
	0	down
	-1.29	down
	-1.848	down
	-2.75489	down
	-1.28213	down
	-2.92555	down
	-0.557641	down
	-1.49344	down
	0.192645	down
	-1.89812	down
	2.24617	down
	-3.16398	down
	-1.99205	down
	-1.04509	down
	-2.48614	down
	-3.77982	down
	-1.63227	down
	-1.11113	down
	-1.77981	down
	-0.238512	down
	-0.732853	down
	-1.70237	down
	-1.05889	down
	1.99056	down
	-0.760538	down
	0.353637	down
	-0.690731	down
	-1.17212	down
	-1.45943	down
	-3.90591	down
	0.596367	down
	-1.25938	down
	-2.33628	down
	-2.64345	down
	-3.64821	down
	-2.29742	down
	-3.43487	down
	-1.59298	down
	-1.51785	down
	-0.736966	down
	-2.32193	down
	-0.452246	down
	-2.20186	down
	-2.66985	down
	1.2863	down
	-3.52535	down
	-1.8998	down
	0.72792	down
	-1.56986	down
	-2.78261	down
	-4.72021	down
	-0.346558	down
	0.441179	down
	-2.54844	down
	-2.88479	down
	5.01334	down
	-2.5025	down
	-0.376798	down
	-1.18259	down
	-1.16993	down
	-1.57842	down
	0	down
	1.55891	down
	-0.877515	down
	-1.70738	down
	1.70782	down
	0.229787	down
	-0.743091	down
	-1.4905	down
	-1.74412	down
	-1.46142	down
	-1.80736	down
	3.29768	down
	-0.807354	down
	-0.675413	down
	-1	down
	-1.69459	down
	-1.30378	down
	0.281632	down
	0.0824628	down
	-0.297944	down
	-0.688641	down
	-1.54906	down
	0.584963	down
	0.01753	down
	-0.211505	down
	0.0658025	down
	-1.79915	down
	-0.216812	down
	-2.56734	down
	-1.47718	down
	-1.88811	down
	-2.2643	down
	-0.178433	down
	0.521952	down
	-1.85316	down
	2.64223	down
	-1.01029	down
	-1.92562	down
	-0.731041	down
	-0.526747	down
	-1.19914	down
	0.976995	down
	-0.402546	down
	-2.0393	down
	-2.38415	down
	-0.423112	down
	-1.13252	down
	-1.44361	down
	0.670295	down
	-0.807354	down
	-0.265612	down
	0.935869	down
	-1.60407	down
	-0.565596	down
	-1.75702	down
	-0.928265	down
	0.15612	down
	-3.93781	down
	0.441969	down
	-2.42829	down
	1.17688	down
	-1.74082	down
	-1.24125	down
	-2.21791	down
	-1.94723	down
	0.306104	down
	-1.52556	down
	-1.89787	down
	-0.349335	down
	-0.564529	down
	0.220909	down
	-1.5661	down
	0.0609674	down
	-3.31571	down
	-0.232833	down
	-1.10362	down
	3.76071	down
	0.934112	down
	3.85798	down
	-0.622159	down
	2.03707	down
	-1.01249	down
	-0.942218	down
	-1.92797	down
	-2.32193	down
	-3.70044	down
	1.07485	down
	-0.739218	down
	-0.16625	down
	-1.23403	down
	-1.08901	down
	-1.87361	down
	-0.278057	down
	-0.873328	down
	-0.815677	down
	0.131244	down
	-3.93368	down
	0.197446	down
	-1.3339	down
	-1.4421	down
	-0.992753	down
	-0.54852	down
	0.607683	down
	-2.5025	down
	-0.747156	down
	-0.262286	down
	2.24783	down
	-0.906891	down
	1	down
	0.452806	down
	-4.32193	down
	0.854802	down
	0.631461	down
	5.77786	down
	-3.53692	down
	-1.67536	down
	-1.66985	down
	-2.20785	down
	0.035904	down
	0.488287	down
	-2.22096	down
	-2.79036	down
	-2.03691	down
	-1.62671	down
	-0.840242	down
	-1.73937	down
	-1.83448	down
	-2.54916	down
	4.1964	down
	-1.90498	down
	-3.37737	down
	-1.05159	down
	-2.28951	down
	-1.38874	down
	0.181367	down
	-1.15285	down
	-0.424366	down
	-0.361769	down
	1.28548	down
	1.81421	down
	-1.36257	down
	-0.551668	down
	-0.44698	down
	-2.2222	down
	-1.15716	down
	1.61298	down
	-2.01792	down
	0.548011	down
	6.25762	down
	-1.35611	down
	-1.26293	down
	-2.57257	down
	-0.867897	down
	-0.432316	down
	0.12437	down
	-3.59826	down
	-2.74543	down
	-1.97548	down
	2	down
	-0.0445518	down
	-0.736966	down
	-1.51218	down
	-0.0500811	down
	-1.83199	down
	-1.42626	down
	-0.919476	down
	-1.68391	down
	-0.240752	down
	-1.11996	down
	-1.22239	down
	-0.669852	down
	-0.992767	down
	0.772767	down
	-0.246817	down
	-2.32193	down
	2	down
	-1.94163	down
	-1.69834	down
	-2.26392	down
	-0.0288166	down
	1.23812	down
	0.117238	down
	-3.16168	down
	-1.77612	down
	-2.19424	down
	-1.31228	down
	0.690285	down
	-1.56303	down
	-2.89126	down
	-1.11986	down
	0.382719	down
	-0.231786	down
	-1.91126	down
	0.113247	down
	-2.37358	down
	-2.11206	down
	-3.44455	down
	-2.17962	down
	0.236606	down
	1.5034	down
	0.988995	down
	-0.671504	down
	0.0780031	down
	0.82597	down
	-1.39169	down
	2.04821	down
	1.96782	down
	-0.418979	down
	-0.471283	down
	0.486794	down
	-1.78787	down
	-1.76833	down
	-5.60851	down
	-2.10194	down
	-1.10639	down
	-0.327403	down
	-0.37281	down
	-3.62181	down
	-0.958179	down
	-1.59064	down
	-1.80952	down
	0.0718423	down
	0.119299	down
	-2.96348	down
	-0.307967	down
	-2.47623	down
	-1.15107	down
	0.120985	down
	-1.20106	down
	0.707023	down
	1.93208	down
	-1.49701	down
	1.66297	down
	-3.68791	down
	-0.376564	down
	-0.633721	down
	-0.663223	down
	-1.39391	down
	-1.84723	down
	0.186413	down
	-0.00923098	down
	-2.05658	down
	-1.53226	down
	-1.59918	down
	-2.77244	down
	0.59561	down
	1.58871	down
	0.521346	down
	1.74011	down
	-0.227293	down
	-2.15389	down
	-0.569565	down
	-3.07325	down
	1.78136	down
	-1.03141	down
	0.793204	down
	-1.58643	down
	0.405906	down
	0.0524674	down
	-0.166511	down
	-4.67558	down
	-2.94148	down
	1.65191	down
	-1.65748	down
	-2.34771	down
	-1.29714	down
	-0.147175	down
	0.064131	down
	7.56732	down
	1.11606	down
	0.624491	down
	1.1635	down
	-0.479168	down
	-0.00338275	down
	-1.85099	down
	-0.557996	down
	2.20163	down
	-1.27564	down
	-1.6907	down
	-2.54005	down
	-2.29889	down
	3.47937	down
	-0.678324	down
	-1.90267	down
	-0.81124	down
	-0.108934	down
	-0.137503	down
	0.523562	down
	0.136078	down
	-2.26304	down
	-2.29751	down
	-2.24912	down
	-3.37103	down
	-1.28951	down
	1.11046	down
	0.941346	down
	-0.418431	down
	-0.308123	down
	1.12776	down
	-1.42352	down
	-2.41297	down
	1.04221	down
	-0.937306	down
	0.561878	down
	-1.64534	down
	-0.606463	down
	-0.704261	down
	2.37851	down
	-1.7942	down
	3.2263	down
	-2.96444	down
	0.377277	down
	-0.797087	down
	1.16386	down
	-1.19795	down
	-1.10128	down
	-0.517608	down
	4.30899	down
	0.703088	down
	-0.584962	down
	2.14244	down
	0.189971	down
	-1.03712	down
	-0.427378	down
	0.162594	down
	-2.79981	down
	-2.77971	down
	-1.5375	down
	-0.228819	down
	2.01282	down
	-0.904391	down
	7.35595	down
	-1.94297	down
	0.302562	down
	-0.767248	down
	-1.87642	down
	0.117836	down
	1.64599	down
	-1.22009	down
	-1.93757	down
	-2.70475	down
	-1.82565	down
	0.0113797	down
	-2.03953	down
	-0.913156	down
	1.05445	down
	-1.32593	down
	-0.560519	down
	-2	down
	0.594329	down
	-3.14949	down
	-1.15172	down
	-1.43987	down
	0.286304	down
	1.56918	down
	-3.35615	down
	8.20608	down
	-1.68751	down
	-0.67919	down
	0.0627351	down
	-1.40257	down
	-0.20645	down
	-0.254444	down
	2.00048	down
	3.64386	down
	-0.15986	down
	0.82007	down
	2.08586	down
	-1.40773	down
	-1.96523	down
	0.337035	down
	0.635726	down
	-1.12508	down
	3.77813	down
	-0.388813	down
	-1.68988	down
	-0.615818	down
	-1.83026	down
	-0.0677997	down
	0.216668	down
	-3.08092	down
	2.36937	down
	-0.21276	down
	0.428937	down
	0.376532	down
	-1.11596	down
	-2.33407	down
	-0.561829	down
	-2.71023	down
	-1.18838	down
	-0.143217	down
	0.3283	down
	0.206003	down
	-2.08049	down
	-0.384798	down
	-0.0392941	down
	-0.020759	down
	-0.893965	down
	-0.670853	down
	-1.68318	down
	-2.27886	down
	-1.70627	down
	-2.06746	non
	-1.05025	non
	0.172654	non
	-1.01429	non
	-1.37369	non
	1.04654	non
	-0.335339	non
	-0.70992	non
	-0.283516	non
	-1.07205	non
	-0.536796	non
	-2.3887	non
	-2.90949	non
	-0.832329	non
	1.21632	non
	0.110308	non
	2.26497	non
	-1.72379	non
	-2.6231	non
	3.2328	non
	-1.91756	non
	-0.736966	non
	-0.180283	non
	-6.67477	non
	-0.430318	non
	-0.516328	non
	-0.757474	non
	-0.968599	non
	-1.29826	non
	-0.950955	non
	0.0109302	non
	-1.54153	non
	-2.58496	non
	1.09624	non
	-0.770456	non
	1.45943	non
	-1.33686	non
	1.1385	non
	-2.20436	non
	0.147342	non
	0.818162	non
	-0.150595	non
	-1.94477	non
	-1.29686	non
	-1.416	non
	-1.62093	non
	-0.502501	non
	-1.52083	non
	-0.249978	non
	0.639648	non
	-0.265894	non
	1.54996	non
	-0.57559	non
	0.716431	non
	-0.576349	non
	0.777608	non
	0.298049	non
	-1.74556	non
	2.51166	non
	-1.19265	non
	1.1193	non
	-1.1744	non
	-0.340903	non
	1.61203	non
	2.47131	non
	-0.95242	non
	-0.30117	non
	-3.80735	non
	-1.65923	non
	-0.274175	non
	3.9501	non
	-3.04486	non
	-1.90056	non
	-1.60871	non
	-4.61706	non
	-0.782931	non
	-1.94766	non
	-1.41769	non
	-0.61471	non
	0.315501	non
	-0.381799	non
	1.03016	non
	1.40004	non
	0.514573	non
	0.306104	non
	-1.35206	non
	-0.865114	non
	-0.542471	non
	-2.05889	non
	1.0921	non
	-0.68218	non
	-1.24345	non
	-2.039	non
	-2.27853	non
	0.881716	non
	0.117039	non
	2.71718	non
	-3.06477	non
	-0.943661	non
	-1.62449	non
	0.553078	non
	0.773887	non
	-3.35989	non
	0.988749	non
	-0.0568408	non
	-1.54794	non
	0.29388	non
	-0.661584	non
	0.0610296	non
	-0.170813	non
	-2.23763	non
	-1.51776	non
	-0.815829	non
	-2.53747	non
	-1.63155	non
	-0.294151	non
	0.0334237	non
	0.378512	non
	4.44184	non
	1.23522	non
	1.07682	non
	-0.760267	non
	0.529109	non
	-0.283274	non
	3.08258	non
	-1.83217	non
	0.554589	non
	-0.666553	non
	1.3356	non
	-0.228973	non
	-1.85415	non
	-1.02946	non
	-1.65006	non
	-0.521952	non
	-0.89374	non
	-0.674089	non
	-0.634234	non
	2.51937	non
	-2.11548	non
	-0.157177	non
	-1.48891	non
	-3.29957	non
	-0.407702	non
	-0.00923679	non
	-0.727628	non
	2.49593	non
	-0.340114	non
	-4.45002	non
	-1.70895	non
	-0.211216	non
	-1.23251	non
	-1.14684	non
	0.351196	non
	0.076217	non
	1.4666	non
	0.577826	non
	-1.30684	non
	0.75336	non
	1.39644	non
	-2.34915	non
	-1.24101	non
	-3.13276	non
	-0.429168	non
	0.731153	non
	-4.78357	non
	0.340656	non
	-2.24793	non
	-5.27727	non
	-0.500095	non
	-0.251108	non
	3.80828	non
	-0.591984	non
	-1.32537	non
	2.30831	non
	-2.03161	non
	-0.806312	non
	1.88024	non
	0.760301	non
	-0.195396	non
	1.18773	non
	-1.82852	non
	-1.51756	non
	-0.325576	non
	-2.1928	non
	-3.55053	non
	0.00871778	non
	2.09128	non
	1.13663	non
	-2.86312	non
	-0.996248	non
	2.0176	non
	-0.794025	non
	0.36257	non
	0.625327	non
	-0.68233	non
	0.479061	non
	0.126456	non
	-0.124448	non
	-0.137503	non
	2.19892	non
	-0.284876	non
	1.00095	non
	-0.544006	non
	-0.367144	non
	0.0381566	non
	0.562242	non
	-1.07906	non
	-1.03582	non
	-2.27086	non
	2.71989	non
	0.128811	non
	2.51696	non
	-0.0182628	non
	-0.223214	non
	2.46889	non
	-0.187022	non
	1.9619	non
	-3.1398	non
	-0.102098	non
	-0.473839	non
	2.45943	non
	-0.64027	non
	1.02773	non
	0.583711	non
	-1.24653	non
	-1.53459	non
	-1.19455	non
	-2.14099	non
	-0.678072	non
	-1.20294	non
	-1.71211	non
	-1.18997	non
	0.369636	non
	-0.63805	non
	-0.543141	non
	-1.41799	non
	0.0831085	non
	0.898884	non
	-2.75762	non
	-2.35539	non
	0.36866	non
	0.0962753	non
	1.12243	non
	-4.08471	non
	-0.885033	non
	-0.176158	non
	2.77761	non
	-2.08432	non
	-3.34255	non
	2.36833	non
	-0.959879	non
	-0.917537	non
	-0.696094	non
	1.00566	non
	-0.225882	non
	-1.25821	non
	-0.909355	non
	0	non
	0.212507	non
	-1.09906	non
	1.32223	non
	-1.20118	non
	0.00785569	non
	-1.11466	non
	-1.22036	non
	-1.21716	non
	-0.266222	non
	-1.04148	non
	5.55124	non
	-1.1467	non
	-0.546648	non
	-1.29768	non
	1.25293	non
	1.76879	non
	-0.783459	non
	0.12199	non
	-1.4898	non
	-0.506451	non
	11.4184	non
	3.22859	non
	-1.03906	non
	-0.987288	non
	0.229406	non
	-0.452493	non
	-1.52485	non
	0.148399	non
	-0.405918	non
	-2.00813	non
	-2.56293	non
	-0.0496525	non
	1.48017	non
	-0.85726	non
	1.17834	non
	-1.88324	non
	-2.55171	non
	0.49939	non
	-0.505806	non
	0.150154	non
	-0.438956	non
	-0.17724	non
	-2.06007	non
	-1.74206	non
	-0.638402	non
	0.893085	non
	4.57796	non
	-1.52298	non
	2.47393	non
	0.736966	non
	-0.141263	non
	-1.54057	non
	1.16651	non
	0.394649	non
	-1.53561	non
	-0.115477	non
	-2.90325	non
	1.64915	non
	-0.128814	non
	0.990974	non
	-0.583396	non
	-1.4811	non
	3.23997	non
	-3.17664	non
	-0.813989	non
	-0.197147	non
	-1.17844	non
	9.0516	non
	-1.15107	non
	-1.75344	non
	0.93499	non
	0.768184	non
	0.398661	non
	-2.16295	non
	0.392317	non
	-2.41526	non
	-0.413361	non
	-0.555698	non
	0.0916308	non
	1.08089	non
	1.11548	non
	0.00808238	non
	-0.422232	non
	-0.0834164	non
	0.79539	non
	1.80735	non
	3.7419	non
	1.11682	non
	0.604071	non
	0.459432	non
	0.606904	non
	0.0139067	non
	3	non
	-1.42223	non
	-0.0223684	non
	-1.58641	non
	-1.16667	non
	0.144532	non
	-0.798599	non
	2.13477	non
	0.853858	non
	0.222393	non
	0.879021	non
	-0.754887	non
	-0.198667	non
	2.17585	non
	-1.27569	non
	0.280108	non
	0.0248827	non
	-2.20781	non
	0.928549	non
	0.321928	non
	0.138776	non
	1.70426	non
	1.87447	non
	-2.16993	non
	-0.367732	non
	-2.85011	non
	2.56071	non
	1.16562	non
	0.919772	non
	2.25634	non
	-1.35313	non
	0.905663	non
	-1.60039	non
	0.173298	non
	8.37401	non
	-0.666411	non
	-0.153191	non
	-0.876567	non
	-0.338953	non
	-0.434155	non
	2.54712	non
	-0.58962	non
	1.52611	non
	7.43463	non
	1.10607	non
	1.7502	non
	-2.03144	non
	-0.202818	non
	-1.4942	non
	2.01247	non
	-1.08244	non
	-0.181711	non
	-2.48447	non
	1.89827	non
	0.206262	non
	-0.406836	non
	-2.43525	non
	-0.357868	non
	-1.07409	non
	0.0734981	non
	0.660976	non
	-0.177676	non
	-1.73217	non
	-2.47704	non
	-0.224823	non
	-4.30743	non
	-0.13408	non
	-1.09478	non
	-2.53654	non
	-0.696938	non
	0.263034	non
	0.389275	non
	0.111257	non
	-3.94486	non
	1.04167	non
	0.749631	non
	-2.77713	non
	2.09418	non
	-2.39118	non
	-0.757138	non
	-0.596754	non
	0.15876	non
	-0.909079	non
	0.36668	non
	-3.63277	non
	-0.74826	non
	-0.827648	non
	-0.988413	non
	0.282603	non
	-1.16408	non
	-2.869	non
	-0.991094	non
	-0.61528	non
	-1.75565	non
	0.398611	non
	-1.30485	non
	-1.96857	non
	-0.860947	non
	0.511621	non
	0.580194	non
	-0.895484	non
	0.815925	non
	0.868167	non
	1.83615	non
	-0.422872	non
	-0.0675245	non
	-1.7147	non
	-2.15948	non
	-1.0503	non
	0.201634	non
	0.224333	non
	-1.09953	non
	-0.281025	non
	1.6827	non
	0.933544	non
	0.29448	non
	-0.196819	non
	0.827338	non
	-1.41103	non
	-1.89101	non
	0.30961	non
	-0.518426	non
	-4.39569	non
	0.291309	non
	0.0736352	non
	-2.34269	non
	2.59138	non
	-1.15794	non
	-1.6069	non
	5.84679	non
	-1.76093	non
	1.48092	non
	-1.85353	non
	0.354732	non
	1.11257	non
	-0.723715	non
	-0.326257	non
	1.22239	non
	-1.09311	non
	-0.168382	non
	-1.82463	non
	1.36388	non
	-1.54326	non
	1.52993	non
	-1.39966	non
	-2.08746	non
	-0.057716	non
	-0.0332595	non
	0.423499	non
	-0.0150811	non
	-1.18195	non
	2.43741	non
	2.451	non
	1.26559	non
	-0.321088	non
	-4.27724	non
	-0.734006	non
	0.224014	non
	-0.144825	non
	-0.85316	non
	-2.2949	non
	0.394833	non
	0.222458	non
	0.438016	non
	-0.438573	non
	0.958814	non
	-0.731467	non
	0.722466	non
	-0.495862	non
	-0.144632	non
	0.260913	non
	-1.1332	non
	3.80428	non
	-0.707529	non
	-1.56307	non
	1.58722	non
	0.303393	non
	-0.393948	non
	-0.351524	non
	0.855859	non
	1.01566	non
	1.6845	non
	-1.30532	non
	0.14401	non
	-0.023896	non
	-0.575987	non
	-1.03488	non
	0.774374	non
	-0.976265	non
	-2.45169	non
	-1.50635	non
	-0.48617	non
	0.186515	non
	-0.955472	non
	-0.255839	non
	-0.14401	non
	1.9144	non
	-1.28585	non
	-0.232725	non
	-2.00355	non
	-3.84707	non
	-1.57225	non
	1.21022	non
	-1.22945	non
	0.266898	non
	-0.757996	non
	-0.622146	non
	-0.444041	non
	-0.880628	non
	0.860912	non
	-0.171612	non
	1.35408	non
	-0.33026	non
	-0.188521	non
	1.00443	non
	-1.0059	non
	1.61666	non
	1.31016	non
	0.708187	non
	-0.257011	non
	1.43428	non
	1.65509	non
	-1.59724	non
	-1.77163	non
	-0.330082	non
	-0.183006	non
	-0.869686	non
	-1.0902	non
	-0.0273073	non
	-1.29719	non
	-1.9622	non
	-1.45578	non
	-0.58003	non
	0.0361052	non
	1.49277	non
	-0.413605	non
	2.31403	non
	0.253591	non
	0.512587	non
	0.471688	non
	-0.724099	non
	-1.27444	non
	0.113686	non
	-0.287244	non
	-0.703631	non
	0.56304	non
	-1.09587	non
	-0.449218	non
	1.45431	non
	0.816284	non
	-1.75639	non
	-1.72338	non
	-0.538671	non
	-1.35706	non
	-0.866823	non
	0.126533	non
	-1.66297	non
	2	non
	-2.66296	non
	-1.45066	non
	0.0786986	non
	0.806359	non
	-1.7156	non
	-0.413557	non
	-1.39453	non
	-2.66801	non
	-1.28224	non
	-0.44746	non
	-1.45133	non
	0.139868	non
	1.20558	non
	-0.20645	non
	-0.84994	non
	0.0970822	non
	-2.8094	non
	-0.857843	non
	-0.804849	non
	-0.400989	non
	-0.138248	non
	1.86334	non
	0.169019	non
	-0.674747	non
	1.19263	non
	4.49453	non
	0.460011	non
	1.59658	non
	0.0110132	non
	-1.71823	non
	0.121116	non
	-1.33176	non
	-0.624813	non
	-0.900732	non
	-0.441464	non
	-3.47925	non
	0.736966	non
	-0.742297	non
	0	non
	-0.149665	non
	-2.72463	non
	-0.240203	non
	-2.13016	non
	-2.99865	non
	-1.81497	non
	-1.7669	non
	-1.15878	non
	3.69277	non
	-0.663586	non
	-1.98034	non
	-0.776155	non
	-1.93063	non
	1.27502	non
	0.827164	non
	0.573185	non
	-0.922336	non
	-0.551735	non
	-1.04209	non
	2.22981	non
	-1.97679	non
	-1.45733	non
	1.65473	non
	0.243708	non
	-0.0780032	non
	-1.44123	non
	0.683935	non
	0.820036	non
	-2.40362	non
	-0.0997944	non
	0.54705	non
	1.36844	non
	5.20945	non
	-2.1836	non
	1.32365	non
	-0.147507	non
	2.5025	non
	-0.473931	non
	-0.292896	non
	-0.399	non
	-2.54415	non
	1.62255	non
	-1.58971	non
	-0.18819	non
	0.00485227	non
	-1.06154	non
	0.0496196	non
	0.377002	non
	1.6553	non
	-0.450662	non
	0.518467	non
	-2.11006	non
	2.32662	non
	-1.48066	non
	1.63517	non
	0.590567	non
	0.651969	non
	8.19316	non
	0.851574	non
	-1.37197	non
	1.53068	non
	0.735721	non
	-1.97623	non
	1.31148	non
	-0.778306	non
	-1.23873	non
	0.575459	non
	2.89288	non
	2.75741	non
	-0.0550831	non
	1.2418	non
	0.115921	non
	-0.610711	non
	-1.05062	non
	-1.46801	non
	0.670708	non
	-1.43235	non
	-3.61499	non
	-1.20968	non
	0.871187	non
	1.80377	non
	1.3326	non
	-3.6837	non
	0.32322	non
	-1.10903	non
	-0.619727	non
	1.20536	non
	-0.989836	non
	-3.54449	non
	1.61667	non
	-0.268852	non
	-0.961524	non
	-0.668914	non
	2.02619	non
	0.303146	non
	-0.45268	non
	1.06857	non
	-1.12453	non
	-0.109754	non
	0.746485	non
	-0.663586	non
	0.0310267	non
	-0.386161	non
	-0.919779	non
	1.84773	non
	6.88291	non
	0.285402	non
	1.0416	non
	1.25322	non
	1.93138	non
	1.04891	non
	-1.09741	non
	0.382492	non
	-0.182066	non
	1.47576	non
	-0.42629	non
	1.18692	non
	0.0461697	non
	-0.792864	non
	0.146346	non
	0.462248	non
	1.53364	non
	-2.74496	non
	0.631256	non
	-1.72038	non
	-0.748461	non
	-0.828235	non
	0.829595	non
	-1.55429	non
	2.70482	non
	-1.21688	non
	-0.801672	non
	0.154315	non
	-1.36211	non
	1.64197	non
	0.720696	non
	1.12414	non
	-0.954621	non
	0.108934	non
	0.89956	non
	0.45325	non
	1.96134	non
	-2.51048	non
	-1.04626	non
	1.62744	non
	-0.264358	non
	-1.64643	non
	-0.752855	non
	3.33143	non
	0.266516	non
	1.64572	non
	-1.56656	non
	-0.0439374	non
	0.175984	non
	-0.236971	non
	1.3771	non
	0.129768	non
	-0.748815	non
	0.0372149	non
	0.949374	non
	1.17014	non
	-1.41443	non
	1.36375	non
	1.25815	non
	-0.690672	non
	0.256353	non
	-0.936155	non
	-1.71049	non
	-1.94734	non
	1.35456	non
	1.42904	non
	0.123454	non
	0.0776682	non
	-0.522478	non
	4.03399	non
	-0.588611	non
	0.899904	non
	1.46625	non
	-0.584962	non
	-0.404067	non
	-0.837942	non
	-0.345634	non
	0.567917	non
	0.671119	non
	-0.29218	non
	-0.189718	non
	1.18701	non
	-0.83375	non
	0.247044	non
	0.196193	non
	5.17549	non
	0.942598	non
	0.965505	non
	2.5736	non
	1.52356	non
	-0.780646	non
	-2.53051	non
	0.494109	non
	-0.703607	non
	0.266831	non
	-0.875423	non
	1.99265	non
	-1.1366	non
	-0.617767	non
	-0.154817	non
	-1.14144	non
	-1.9686	non
	2.18556	non
	-0.877659	non
	-1.66834	non
	-2.91588	non
	0.536803	non
	-1.85445	non
	0.00297753	non
	1.30447	non
	-0.362753	non
	-1.09328	non
	1.21412	non
	-1.93618	non
	-1.67807	non
	1.38008	non
	-1.42314	non
	1.003	non
	-0.416945	non
	-1.58852	non
	-0.951728	non
	0.103306	non
	1.25376	non
	-2.01376	non
	1.52624	non
	-0.782563	non
	0.970088	non
	1.43936	non
	-1.55393	non
	0.316353	non
	-1.59246	non
	1.44057	non
	-1.95754	non
	-0.953727	non
	0.350025	non
	-0.227994	non
	1.28635	non
	0.896907	non
	0.389947	non
	0.872718	non
	-0.38272	non
	0.706269	non
	0.082193	non
	-1.21855	non
	0.148173	non
	0.565597	non
	-0.460936	non
	-0.429904	non
	1.84129	non
	-1.01361	non
	-1.48393	non
	0.722699	non
	-1.67611	non
	2.39347	non
	1.82605	non
	1.00767	non
	0.907062	non
	3.12299	non
	1.64394	non
	3.61246	non
	-3.28445	non
	1.6718	non
	-0.0644165	non
	1.08231	non
	-0.211505	non
	-2.06805	non
	-0.37437	non
	-1.01435	non
	2.90422	non
	-2.4028	non
	0.217418	non
	0.721112	non
	-0.180572	non
	-1.00681	non
	-2.58734	non
	2.77687	non
	2.13245	non
	1.82711	non
	-1.77715	non
	0.791909	non
	-0.0443941	non
	3.78886	non
	0.536921	non
	0.0313952	non
	2.28833	non
	-0.80086	non
	-0.720933	non
	-1.24506	non
	-1.93007	non
	-0.445146	non
	-1.68694	non
	0.774149	non
	1.85605	non
	-1.84138	non
	0.263034	non
	1.05172	non
	1.84421	non
	-1.02279	non
	0.399416	non
	-0.544321	non
	2	non
	0.19089	non
	0.122748	non
	-2.14505	non
	1.17456	non
	-0.254814	non
	0.600051	non
	-0.396614	non
	-1.40165	non
	-2.23478	non
	0.460832	non
	0.00193192	non
	0.306228	non
	1.18621	non
	-1.09222	non
	-0.61803	non
	2.09115	non
	0.302691	non
	-0.663858	non
	1.92146	non
	2.822	non
	-0.666904	non
	1.61904	non
	-0.567628	non
	1.31298	non
	1.62398	non
	1.51544	non
	0.131244	non
	-3.30603	non
	-0.0261478	non
	-0.883316	non
	-0.811556	non
	-0.0779331	non
	1.24346	non
	4.28549	non
	-0.973529	non
	-1.50459	non
	-1.03748	non
	-0.185676	non
	-1.05609	non
	2.12662	non
	0.2313	non
	1.78532	non
	-0.899071	non
	2.07945	non
	3.22882	non
	-0.128413	non
	0.41977	non
	1.3968	non
	-0.821192	non
	-0.70703	non
	-2.23833	non
	2.8796	non
	1.93644	non
	1.85779	non
	-1.28814	non
	3.95672	non
	-0.255183	non
	0.618437	non
	2.25691	non
	-1.61153	non
	-0.505466	non
	-1.92338	non
	0.899904	non
	-2.06821	non
	0.26151	non
	0.724526	non
	1.10204	non
	-0.703903	non
	-1.49207	non
	4.34341	non
	-0.0959915	non
	-0.453431	non
	-1.26063	non
	-2.34043	non
	2.14351	non
	0.220149	non
	-1.1289	non
	0.312396	non
	-0.329627	non
	0.0614002	non
	1.70044	non
	-0.633678	non
	-2.98591	non
	1.8641	non
	0.286931	non
	0.370622	non
	0.53976	non
	0.196486	non
	-0.688055	non
	1.50489	non
	-1.9321	non
	1.36142	non
	-0.534416	non
	-0.307259	non
	-3.01346	non
	-1.65309	non
	-1.63624	non
	0.684904	non
	-2.19464	non
	-0.589342	non
	-1.52244	non
	3.80735	non
	-0.372658	non
	-0.587572	non
	-1.53758	non
	2.56208	non
	-0.417962	non
	0.0695413	non
	0.369234	non
	-0.106916	non
	1.73118	non
	0.53877	non
	0.380604	non
	-0.329932	non
	-2.85598	non
	1.035	non
	-1.01642	non
	-1.28276	non
	0.664697	non
	-0.075672	non
	0.217532	non
	0.982298	non
	-0.429741	non
	-1.39476	non
	-0.313499	non
	-0.154451	non
	3.83767	non
	-1.55101	non
	-1.08961	non
	0.347745	non
	0.321928	non
	-1.87483	non
	0.378057	non
	0.142958	non
	7.47011	non
	-0.556065	non
	1.00367	non
	3.92453	non
	0.508339	non
	-1.72829	non
	1.75723	non
	0.936482	non
	-1.01495	non
	-0.69783	non
	-0.372658	non
	-0.759107	non
	-0.294946	non
	1.09982	non
	1.62487	non
	1.18971	non
	0.21407	non
	3.22694	non
	1.64742	non
	0.868602	non
	-1.56059	non
	2.11314	non
	-0.454259	non
	-0.59828	non
	-1.24017	non
	-1.55236	non
	-1.22586	non
	2.94209	non
	0.576095	non
	1.29468	non
	1.66592	non
	1.02419	non
	-0.283248	non
	1.56635	non
	-0.770744	non
	0.0977969	non
	-0.318727	non
	-0.0863006	non
	-1.39459	non
	0.722842	non
	1.63388	non
	1.35576	non
	1.98617	non
	-0.662583	non
	0.952445	non
	-0.333636	non
	-0.0679434	non
	0.202008	non
	-1.79824	non
	0.2489	non
	0.331838	non
	0.21435	non
[truncated: 10,146 more rows]

## Sheet: Fig5
	Figure 5A
		nc			sg1			sg2
	SCC9	0.884	1.012	1.118	1.089	1.241	1.158	1.1	1.023	0.803
	SCC25	0.800183	1.0414	1.04487	1.06039	0.839758	1.123	0.958311	1.12462	1.01772
	Figure 5B			SCC9
		nc			sg
	0	1.004	1.015	0.981	1.009	1.078	0.876
	3	0.54	0.577	0.497	0.43	0.391	0.491
	6	0.181	0.169	0.173	0.257	0.23	0.155
	Figure 5C			SCC25
		nc			sg
	0	0.982	0.895	1.137	0.883	0.984	1.145
	3	0.487	0.426	0.554	0.447	0.508	0.396
	6	0.146	0.168	0.193	0.189	0.281	0.229
	Figure 5I
		nc			OE			OEmut
	wt	1.006	0.94	1.057	0.308	0.332	0.295	0.962	1.068	0.973
	mut	1.13	0.998	0.887	1.02	1.016	0.965	1.107	1.136	0.959
	Figure 5J
		NC			sg
	IgG	0.918	1.157	0.941	1.422	0.69	0.437
	PCIF1	25.407	34.298	31.365	5.58	3.384	8.015
	Figure 5K
		NC			sg
	IgG	1.036	0.925	1.044	0.861	1.166	1.236
	CTBP2	99.92	94.946	81.708	106.919	90.975	83.693
	Figure 5L
		NC			ΔCB-1			WT
	IgG	0.872	0.948	1.21	0.815	1.238	1.181	1.007	0.82	0.926
	PCIF1	7.407	5.641	8.262	6.568	8.362	7.101	17.799	20.905	16.322

## Sheet: Figure S4
		supplemental Figure 4B
						SCC9													SCC25
			NC			Sg-1			Sg-2						NC			Sg-1			Sg-2
			0.16	0.183	0.188	0.166	0.179	0.186	0.161	0.143	0.168				0.137	0.135	0.14	0.129	0.128	0.125	0.123	0.126	0.128
			0.498	0.522	0.459	0.443	0.497	0.515	0.435	0.437	0.428				0.267	0.29	0.328	0.28	0.251	0.25	0.218	0.221	0.225
			0.663	0.721	0.601	0.587	0.556	0.617	0.589	0.52	0.638				0.83	0.898	0.92	0.801	0.875	0.882	0.79	0.8	0.729
			1.275	1.21	1.302	0.99107	0.92	1.055	0.99	0.927	0.96				1.95	1.88	1.895	1.54	1.542	1.605	1.54	1.452	1.359
		supplemental Figure 4C			SCC9					SCC25
				NC	sg1	sg2			NC	sg1	sg2
				116	32	41			102	30	34
				125	46	29			95	32	29
				109	27	38			112	37	36
		supplemental Figure 4D											supplemental Figure 4E
					SCC9					SCC25						SCC9				SCC25
				NC	sg1	sg2			NC	sg1	sg2				NC	sg1	sg2		NC	sg1	sg2
				0.934699	0.432064	0.359496			1.01816	0.388161	0.406075				0.955607	0.569992	0.434909		1.04221	0.631486	0.56872
				0.899454	0.36736	0.384758			0.878138	0.403287	0.459816				1.10678	0.455059	0.574921		0.951572	0.640689	0.616234
				1.16585	0.46796	0.410835			1.1037	0.479101	0.348998				0.937619	0.545864	0.466129		1.00622	0.595502	0.618819
		supplemental Figure 4F
					SCC9					SCC25
				NC	sg1	sg2			NC	sg1	sg2
				7.7	12.21	12.77			9.78	14.21	13.58
				7.23	12.87	13.26			10.38	13.55	14.13
				7.21	12.85	12.28			9.29	14.01	13.02
		supplemental Figure 4G
							SCC9											SCC25
			nc			sgP			sgPC					nc			sgP			sgPC
		G0	51.74	53.14	52.15	59.96	57.14	58.51	61.71	60.61	60.96		G0	60.43	62.51	61.61	71.57	69.76	69.12	71.16	68.12	74.75
		S	27.56	27.35	26	24.94	28.74	25.88	24.8	26.88	24.53		S	16.62	15.98	15.53	15.69	18.63	16.17	13.55	15.17	6.84
		g2/M	20.7	19.51	21.85	15.1	14.12	15.61	13.49	12.51	14.51		g2/M	22.95	21.51	22.86	12.74	11.61	14.71	15.29	16.71	18.41

## Sheet: Figure S5
	supplemental Figure 5B	cell-cell junction assembly	cell migration	positive regulation of transcription	centrosome localization	DNA-templated transcription
		4.89	4.55	4.2	3.97	3.91
	supplemental Figure 5C	response to xenobiotic stimulus	cell-cell adhesion mediated by cadherin	cell migration	positive regulation of transcription	chromatin organization
		3.67	3.44	3.25	3.14	2.81
	supplemental Figure 5D	adherens junction organization	cell-cell adhesion mediated by cadherin	response to xenobiotic stimulus	cell migration	positive regulation of transcription
		3.85	3.57	3.32	3.12	2.93

## Sheet: Figure S6
	supplemental Figure 6A
		nc			sg1			sg2
	SCC9	0.988972	0.952641	1.06142	0.889354	0.960521	0.807797	1.31289	1.03006	1.07799
	SCC25	0.996976	0.930454	1.05901	0.881588	1.02022	0.956884	0.758089	0.807367	0.971094
	supplemental Figure 6B								supplemental Figure 6C
					SCC9							SCC25
		nc			sg					nc			sg
	0	0.995	0.931	1.079	1.059	0.957	0.987		0	0.93	1.059	1.016	1.01	1.075	0.878
	3	0.551	0.587	0.497	0.549	0.616	0.643		3	0.501	0.541	0.575	0.492	0.45	0.401
	6	0.232	0.308	0.257	0.238	0.208	0.254		6	0.174	0.164	0.276	0.234	0.197	0.188
	supplemental Figure 6D							supplemental Figure 6E
		NC			sg						NC			sg
	IgG	0.901	0.843	1.315	0.668	0.882	0.671			IgG	0.989	1.38	0.733	1.144	1.174	0.847
	PCIF1	31.161	35.675	32.94	5.157	5.133	5.241			CTBP2	99.202	95.196	92.82	3.812	9.272	6.863

## Sheet: Figure S7
	supplemental Figure 7B				SCC9							SCC25
				Vector	sg	vector+si	sg+si			Vector	sg	vector+si	sg+si
				120	40	200	90			126	26	166	65
				145	35	175	88			110	38	168	74
				130	50	180	101			118	28	176	80
	supplemental Figure 7C				SCC9							SCC25
				Vector	sg	vector+si	sg+si			Vector	sg	vector+si	sg+si
				1	0.34	1.46	0.55			1	0.54	1.34	0.88
				0.95	0.42	1.37	0.69			0.88	0.6	1.23	0.78
				1.05	0.38	1.39	0.62			1.12	0.48	1.27	0.81
	supplemental Figure 7D				SCC9							SCC25
				Vector	sg	vector+si	sg+si			Vector	sg	vector+si	sg+si
				1	0.34	1.25	0.65			1	0.45	1.45	0.68
				0.86	0.45	1.38	0.62			0.9	0.52	1.34	0.75
				1.14	0.48	1.36	0.57			1.1	0.42	1.36	0.82
	supplemental Figure 7E				SCC9							SCC25
				Vector	sg	vector+si	sg+si			Vector	sg	vector+si	sg+si
				8.45	12.48	8.12	8.85			8.89	17.06	7.37	7.63
				7.38	12.4	8.3	8.48			8.62	16.14	6.45	7.43
				7.81	11.74	8.18	9.11			7.97	15.96	6.53	8.22
	supplemental Figure 7F
								SCC9
			nc			sg			nc+t			sg+t
		G0	53.92	53.71	55.46	67.52	66.22	66.21	55.14	56.44	55.52	55.02	56.1	55.89
		S	17.84	17.6	17.25	12.6	13.47	13.18	17.11	16.8	16.93	17.02	16.88	16.65
		g2/M	28.24	28.69	27.29	19.88	20.31	20.61	27.75	26.76	27.55	27.96	27.02	27.46
								SCC25
			nc+v			sg+v			nc+l			sg+l
		G0	59.9	59.9	60.6	60.4	67.8	64.1	54.1	56.4	52.7	59.8	59.1	57.4
		S	26.5	26.6	26	29.73	21.3	25.5	30.1	27.9	30.1	24.6	25.4	26.8
		g2/M	13.6	13.5	13.4	9.87	10.9	10.4	15.8	15.7	17.2	15.6	15.5	15.8

## Sheet: Figure 6
		Figure 6D							Figure 6F
				ctrl	PcKO	TcKO	DcKO			ctrl	PcKO	TcKO	DcKO
				15.47	8.12	18.45	19.32			3	2	5	5
				11.75	7.16	16.29	16.33			3	2	4	7
				12.75	7.88	16.16	15.78			3	2	5	7
				17.59	5.01	19.14	17.26			5	2	7	5
				15.83	6.88	17.12	17.29			5	3	7	4
				16.32	8.28	18.85	16.88			5	2	5	6
				13.45	6.21	16.24	15.13			4	3	5	4
				15.33	5.33	15.55	17.46			4	2	5	5
		Figure 6G
				grade1	grade2	grade3
			ctrl	0.125	0.125	0.75
			PcKO	0.75	0.125	0.125
			TcKO	0	0.25	0.75
			DcKO	0	0.375	0.625
		Figure 6K		5MC				Figure 6L		5HMC
			ctrl	PcKO	TcKO	DcKO			ctrl	PcKO	TcKO	DcKO
			1.11044	0.6538	2.74226	1.81557			0.991174	1.43665	0.267334	0.70746
			0.957378	0.67109	2.53223	1.71358			0.92608	1.35916	0.254265	0.626666
			0.932181	0.537864	2.21512	1.65474			1.08283	1.52083	0.34083	0.785878

[truncated: 4 more sheets: Figure 7, Figure S8, Figure S9, Figure S10]
